# Supplementary material for: Structural insights into the transporting and catalyzing mechanism of DltB in LTA D-alanylation
Source: Nat Commun. 2024 Apr 22;15:3404. doi: 10.1038/s41467-024-47783-7 (PMC11035591; doi:10.1038/s41467-024-47783-7)
Supplement: Supplementary file 4 — Supplementary Data 1 [file 41467_2024_47783_MOESM4_ESM.xlsx]

## Sheet: lipids list in cell membrane
Title	RT (min)	Precursor m/z	Area	Adduct	Reference m/z	Formula	Ontology	InChIKey	SMILES	Total score	S/N	MS1 isotopes	MSMS spectrum
PE 33:1|PE 16:0_17:1	18.5635	704.521	13876559	[M+H]+	704.523	C38H74NO8P	PE	CBDUTJYWWDMHBN-UHFFFAOYSA-N	O=C(OCC(OC(=O)CCCCCCCC=CCCCCCCC)COP(=O)(O)OCCN)CCCCCCCCCCCCCCC	100	12322.4	704.41266:317 704.45386:152 704.45764:152 704.47638:152 704.4801:348 704.48383:369 704.48761:737 704.49133:1070 704.49512:2191 704.49884:3617 704.50256:9389 704.50635:27318 704.51007:53655 704.51385:97640 704.51758:121787 704.5213:126882 704.52509:116912 704.52881:88341 704.53259:45822 704.53632:25404 704.54004:9188 704.54382:6735 704.54755:4048 704.55133:547 704.55505:870 704.55878:706 704.56256…	101.09505:10 101.09789:10 101.10358:10 105.07296:10 105.07441:10 107.0739:10 107.0812:10 107.08266:31 107.08412:31 107.08559:174 107.08704:133 107.08851:82 107.08997:133 107.09143:71 107.09289:61 107.09435:41 107.09581:20 107.09727:21 107.1002:10 108.75919:10 108.76803:21 108.77097:21 109.0937:11 109.09518:11 109.09666:44 109.09813:152 109.0996:185 109.10108:335 109.10255:434 109.10403:607 109.10…
PE 35:1|PE 16:0_19:1	19.0665	732.549	8.36614e+06	[M+H]+	732.554	C40H78NO8P	PE	JKNRVUASURIXEH-UHFFFAOYSA-N	O=C(OCC(OC(=O)CCCCCCCC=CCCCCCCCCC)COP(=O)(O)OCCN)CCCCCCCCCCCCCCC	100	6775.02	732.2583:83 732.45697:83 732.49518:181 732.50281:176 732.50665:342 732.51428:92 732.51813:201 732.52191:108 732.52576:701 732.52954:1193 732.53339:3821 732.53723:10766 732.54102:24056 732.54486:49721 732.54865:68517 732.55249:66428 732.55634:63997 732.56012:39755 732.56396:21658 732.56781:13956 732.57159:5741 732.57544:2906 732.57922:1288 732.58307:494 732.5907:201 732.59454:111 732.60217:111 732…	101.63185:10 103.10326:10 105.07386:10 105.81329:10 106.07488:10 107.08356:10 107.08503:10 107.08649:61 107.08795:31 107.08941:51 107.09087:20 107.09526:10 107.1771:10 108.08969:21 108.33057:21 108.76158:21 109.09315:11 109.09462:11 109.09609:63 109.09757:136 109.09904:190 109.10052:190 109.10199:295 109.10347:179 109.10494:274 109.10641:179 109.10789:127 109.10937:32 109.11084:63 109.11232:11 10…
PE 34:1|PE 16:0_18:1	18.7567	718.535	6.50249e+06	[M+H]+	718.538	C39H76NO8P	PE	FHQVHHIBKUMWTI-UHFFFAOYSA-N	O=C(OCC(OC(=O)CCCCCCCC=CCCCCCCCC)COP(=O)(O)OCCN)CCCCCCCCCCCCCCC	100	9725.79	718.49677:284 718.50055:461 718.50433:280 718.50812:427 718.5119:1707 718.51569:2912 718.51947:8344 718.52325:19057 718.52704:38839 718.53082:51531 718.53461:58053 718.53839:57349 718.54218:50635 718.54596:36421 718.54974:16152 718.55353:11731 718.55731:5134 718.5611:1534 718.56488:1058 718.56866:298 718.57245:455 718.57623:142 718.58002:138 718.60272:147 719.48486:290 719.50757:138 719.51135:161…	101.09629:7 101.09771:3 101.09913:3 101.1048:3 102.13101:3 102.27804:3 104.05058:3 105.07277:7 105.07566:3 105.07856:3 105.67716:3 107.08101:10 107.08247:14 107.08393:14 107.08539:41 107.08685:44 107.08831:27 107.08978:27 107.09123:10 107.0927:20 107.09415:7 107.09562:3 107.1:3 107.47:7 107.91103:3 107.9169:3 108.76194:7 108.76488:3 108.78697:3 109.06254:3 109.06549:3 109.09351:7 109.09498:18 109…
PE O-34:1|PE O-17:0_17:1	18.5075	702.533	6089941	[M-H]-	702.544	C39H78NO7P	EtherPE	ALOAHACWOIBZHK-UHFFFAOYSA-N	O=C(OC(COCCCCCCCCCCCCCCCCC)COP(=O)(O)OCCN)CCCCCCCC=CCCCCCCC	100	5003.23	702.22858:38 702.27344:38 702.31464:77 702.37451:38 702.44934:38 702.46057:87 702.46436:38 702.48303:87 702.49054:125 702.49426:50 702.50177:97 702.50549:728 702.50922:842 702.513:3078 702.51672:9672 702.52045:21545 702.52423:37017 702.52795:55045 702.53168:63205 702.53546:58435 702.53918:45824 702.54291:25456 702.54669:17433 702.55042:6999 702.55414:3678 702.55792:1083 702.56165:878 702.56537:16…	110.81886:3 116.05717:3 134.9966:3 142.35971:3 154.00392:3 156.4866:3 158.58163:3 196.03975:3 196.04173:3 196.04372:3 196.04568:3 196.04767:5 214.0569:3 227.20097:3 227.20737:3 227.20949:3 227.21162:3 227.21588:3 238.25841:3 241.22334:3 241.23212:3 249.22395:3 253.22151:8 253.22375:3 253.22826:3 253.23949:3 254.42743:3 254.43193:3 255.22771:8 255.22997:13 255.23221:10 255.23447:54 255.23672:82 25…
PE 32:1|PE 16:0_16:1	18.253	690.504	5900308	[M+H]+	690.507	C37H72NO8P	PE	CZOSTDZGCCEZTJ-UHFFFAOYSA-N	O=C(OCC(OC(=O)CCCCCCCC=CCCCCCC)COP(=O)(O)OCCN)CCCCCCCCCCCCCCC	100	13300.9	690.09607:136 690.35199:61 690.37799:155 690.45587:137 690.4707:67 690.47443:75 690.47815:731 690.48187:1242 690.4856:2003 690.48926:6130 690.49298:14391 690.4967:41670 690.50043:72515 690.50409:105777 690.50781:96907 690.51154:64868 690.51526:36814 690.51898:17316 690.52264:8663 690.52637:2930 690.53009:1432 690.53381:527 690.53754:520 690.54492:144 690.54865:175 690.56348:283 690.5672:67 690.61…	101.06052:10 101.09317:10 101.09885:10 101.10311:10 101.10453:10 102.12931:10 102.59357:10 103.13201:10 105.0667:10 105.07104:20 105.40129:10 106.75662:10 107.08219:10 107.08366:51 107.08511:82 107.08658:71 107.08804:61 107.0895:71 107.09096:41 107.09242:20 107.09388:41 107.09827:21 107.09972:31 109.09471:22 109.09618:44 109.09766:174 109.09913:119 109.10061:280 109.10208:391 109.10355:379 109.10…
FA 18:1	17.1318	281.257	4.15172e+06	[M-H]-	281.249	C18H34O2	FA	ZQPPMHVWECSIRJ-UHFFFAOYSA-N	O=C(O)CCCCCCCC=CCCCCCCCC	100	22258.1	280.98431:202 281.1619:424 281.2211:202 281.22821:418 281.23056:421 281.23294:202 281.23529:202 281.2424:202 281.24478:865 281.24713:2226 281.24951:9237 281.25189:24633 281.25424:52244 281.25662:78675 281.25897:74479 281.26135:69281 281.26373:50377 281.26608:25076 281.26846:10057 281.27081:6469 281.27319:1731 281.27557:626 281.27792:636 281.2803:424 281.28265:218 281.29926:223 281.35135:224 281.3…	211.18437:10 250.97037:21 280.35913:52 280.36624:10 280.36859:20 280.37097:21 280.4017:21 281.23471:32 281.24417:45 281.24655:56 281.2489:123 281.25128:422 281.25363:765 281.25601:1140 281.25839:1449 281.26074:1348 281.26312:1244 281.26547:824 281.26785:403 281.27023:228 281.27258:161 281.27496:118 281.27731:75 281.27969:64 281.28207:11 281.28442:11 281.28918:10 281.62796:11 282.11398:10 282.1709…
PE 35:2|PE 17:1_18:1	18.4863	730.537	4.12112e+06	[M+H]+	730.538	C40H76NO8P	PE	MLYDZMPNTAJTBN-UHFFFAOYSA-N	O=C(OCC(OC(=O)CCCCCCCC=CCCCCCCCC)COP(=O)(O)OCCN)CCCCCCCC=CCCCCCCC	100	8399.33	730.44171:202 730.48749:202 730.49512:412 730.4989:629 730.50275:614 730.50653:209 730.51038:1266 730.51422:1284 730.51801:3164 730.52185:4885 730.52563:17833 730.52948:34393 730.53326:48259 730.53711:51438 730.54089:40711 730.54474:24754 730.54852:13891 730.55237:9118 730.55615:4223 730.56:1686 730.56378:428 730.56763:634 730.57141:427 730.57904:465 730.66302:202 731.20508:428 731.50293:405 731.…	101.09505:10 103.0092:10 104.14729:10 105.07296:10 105.07441:10 105.58303:10 107.0812:20 107.08266:51 107.08412:41 107.08559:31 107.08704:82 107.08851:51 107.08997:61 107.09143:206 107.09289:51 107.09435:10 107.09581:10 107.10604:10 107.14696:10 108.46637:10 109.06716:21 109.0937:11 109.09666:31 109.09813:116 109.0996:158 109.10108:179 109.10255:241 109.10403:199 109.10551:281 109.10698:147 109.1…
PE 34:2|PE 17:1_17:1	18.253	716.519	3.83516e+06	[M+H]+	716.523	C39H74NO8P	PE	OOKVUXFXZHUJGT-UHFFFAOYSA-N	O=C(OCC(OC(=O)CCCCCCCC=CCCCCCCC)COP(=O)(O)OCCN)CCCCCCCC=CCCCCCCC	100	6009.01	716.31891:137 716.42847:137 716.48138:196 716.48895:211 716.49274:429 716.49652:411 716.50031:1840 716.50409:3726 716.50787:9292 716.51166:21135 716.51538:34740 716.51917:40090 716.52295:37123 716.52673:29711 716.53052:21423 716.5343:11501 716.53809:5792 716.54187:2627 716.54565:768 716.54944:337 716.55322:277 716.55701:203 716.56079:69 716.57587:146 716.57965:152 716.58344:65 716.58722:185 717.0…	101.09875:3 101.10159:7 101.5507:3 101.57916:3 102.12492:3 102.13206:3 103.39447:3 104.4654:3 105.07094:3 105.07384:10 105.07528:3 105.07963:3 105.87863:3 107.08063:10 107.08208:37 107.08355:31 107.08501:51 107.08647:65 107.08793:82 107.08939:61 107.09085:58 107.09232:27 107.09377:17 107.09524:7 107.09669:7 107.11277:3 108.08967:3 108.29382:3 108.76746:7 108.76893:3 109.0253:3 109.06216:3 109.093…
PE O-36:1|PE O-17:0_19:1	19.0175	730.564	3.82274e+06	[M-H]-	730.576	C41H82NO7P	EtherPE	MGQRFGCZJCTVAV-UHFFFAOYSA-N	O=C(OC(COCCCCCCCCCCCCCCCCC)COP(=O)(O)OCCN)CCCCCCCC=CCCCCCCCCC	100	4903.03	730.06433:58 730.07202:23 730.20557:23 730.21698:57 730.23608:51 730.49561:52 730.51849:23 730.52234:23 730.52612:71 730.53375:142 730.5376:168 730.54138:709 730.54523:1738 730.54901:4810 730.55286:10668 730.55664:17647 730.56049:25709 730.56433:28599 730.56812:26718 730.57196:21174 730.57574:14850 730.57959:7353 730.58337:4759 730.58722:1907 730.591:729 730.59485:467 730.59863:49 730.60248:28 73…	255.23453:20 255.23679:41 255.23904:20 255.24129:20 255.24355:31 255.2458:31 255.24806:20 255.25032:20 267.2395:10 267.24179:31 267.24411:20 267.24643:10 269.26096:10 281.25836:10 282.26105:10 283.27979:10 283.28217:10 295.26178:10 295.26422:20 295.26907:92 295.27148:82 295.27393:133 295.27634:122 295.27878:143 295.28119:71 295.28363:61 295.28604:31 295.28848:10 295.29089:10 295.29333:10 296.2769…
FA 17:1	16.8951	267.242	3454514	[M-H]-	267.233	C17H32O2	FA	QSBYPNXLFMSGKH-UHFFFAOYSA-N	O=C(O)CCCCCCCC=CCCCCCCC	100	15343.2	266.99503:25 267.01349:25 267.0181:25 267.02042:69 267.02271:50 267.06888:71 267.15427:68 267.20273:25 267.21658:77 267.2189:93 267.22119:146 267.22351:109 267.22583:136 267.22812:425 267.23044:822 267.23276:3277 267.23505:13017 267.23737:36761 267.23969:66578 267.24197:81875 267.24429:74552 267.24661:53411 267.2489:29188 267.25122:11218 267.25354:5672 267.25583:2357 267.25815:930 267.26044:547 2…	169.23799:10 249.23494:10 266.39505:10 266.39737:21 266.41119:21 266.42041:21 266.99234:21 267.22314:10 267.22546:10 267.22778:32 267.23007:32 267.23239:75 267.23468:161 267.237:570 267.23932:721 267.24161:863 267.24393:981 267.24625:867 267.24854:538 267.25085:278 267.25317:168 267.25546:115 267.25778:41 267.2601:62 267.26239:21 268.14502:11 268.23523:11 268.23752:11 268.23984:63 268.24216:63 26…
PE 36:2|PE 18:1_18:1	18.6794	744.551	3.12261e+06	[M+H]+	744.554	C41H78NO8P	PE	MWRBNPKJOOWZPW-UHFFFAOYSA-N	O=C(OCC(OC(=O)CCCCCCCC=CCCCCCCCC)COP(=O)(O)OCCN)CCCCCCCC=CCCCCCCCC	100	3013.65	744.18933:174 744.19318:356 744.51678:174 744.52063:174 744.52448:356 744.53217:1423 744.53601:4623 744.53986:6579 744.54376:13902 744.54761:21946 744.55145:19438 744.5553:16775 744.55914:14612 744.56299:10545 744.56683:8721 744.57068:2671 744.57452:2481 744.57843:1251 744.58612:182 744.62079:182 744.66699:174 744.89819:360 745.11401:174 745.51489:174 745.51874:174 745.52264:352 745.52649:348 745…	100.37335:3 102.6809:3 103.03603:3 103.0432:3 105.06532:3 105.06966:10 105.074:3 105.07835:3 105.08269:3 106.00814:3 106.74647:3 107.08079:3 107.08371:17 107.08517:41 107.08663:34 107.0881:37 107.08955:17 107.09102:34 107.09248:7 107.0954:3 107.09686:3 107.09832:3 108.64396:3 108.72639:3 108.75731:3 109.09476:14 109.09624:20 109.09771:51 109.09918:75 109.10066:136 109.10213:71 109.10361:119 109.1…
PE O-33:1|PE O-17:0_16:1	18.2319	688.516	2.86259e+06	[M-H]-	688.529	C38H76NO7P	EtherPE	LZLSTKXRFSVTJY-UHFFFAOYSA-N	O=C(OC(COCCCCCCCCCCCCCCCCC)COP(=O)(O)OCCN)CCCCCCCC=CCCCCCC	100	6076.14	688.02344:25 688.03827:25 688.05676:25 688.13831:58 688.16418:25 688.27167:50 688.28278:57 688.29388:25 688.29761:25 688.30872:50 688.33466:25 688.42358:68 688.43097:133 688.4458:67 688.47174:103 688.4754:31 688.47913:75 688.48657:102 688.49023:122 688.49396:368 688.49768:1821 688.50134:4881 688.50507:12896 688.50879:26061 688.51251:42541 688.51617:48236 688.5199:43448 688.52362:28626 688.52728:1…	140.01558:5 140.01892:5 196.03773:5 196.04762:5 196.05356:5 225.19174:5 227.20305:10 227.20731:15 227.20944:26 227.2137:20 227.21582:15 227.21796:5 227.22008:10 241.21231:5 241.22108:5 241.22548:5 241.22986:5 241.23206:5 241.24083:5 253.21021:5 253.21245:5 253.21471:5 253.21695:15 253.21919:97 253.22144:143 253.22369:128 253.22594:184 253.22818:158 253.23042:148 253.23268:122 253.23492:41 253.237…
FA 16:0	17.1709	255.241	2807480	[M-H]-	255.233	C16H32O2	FA	IPCSVZSSVZVIGE-UHFFFAOYSA-N	O=C(O)CCCCCCCCCCCCCCC	100	4834.23	255.0495:162 255.08333:162 255.21643:337 255.22093:176 255.22319:352 255.22545:338 255.22771:660 255.22997:1203 255.23222:2625 255.23447:15297 255.23672:29151 255.23898:51217 255.24124:60161 255.2435:58511 255.24576:44631 255.24802:25663 255.25026:11831 255.25252:5392 255.25478:2569 255.25703:850 255.25929:510 255.26155:528 255.26381:174 255.26605:162 255.27509:174 255.29314:178 255.4353:176 256.…	237.22849:42 237.23283:10 238.2366:10 254.42744:21 254.42969:10 254.5919:21 254.85335:21 255.21191:21 255.22546:42 255.22771:74 255.22997:127 255.23222:148 255.23448:222 255.23674:439 255.239:695 255.24126:693 255.2435:631 255.24576:405 255.24802:396 255.25027:160 255.25253:136 255.25479:83 255.25705:11 255.26381:10 255.26607:21 256.02698:11 256.22586:21 256.23264:11 256.23492:10 256.23718:20 256…
PE O-35:1|PE O-17:0_18:1	18.7037	716.548	2736184	[M-H]-	716.56	C40H80NO7P	EtherPE	XCJPYKDQZGMAON-UHFFFAOYSA-N	O=C(OC(COCCCCCCCCCCCCCCCCC)COP(=O)(O)OCCN)CCCCCCCC=CCCCCCCCC	100	5904.82	716.07153:74 716.2832:156 716.33606:157 716.50616:156 716.50995:151 716.5213:83 716.52509:716 716.52887:1621 716.53265:3437 716.53644:8690 716.54022:16197 716.54401:22144 716.54779:26041 716.55157:25291 716.5553:20501 716.55908:13320 716.56287:7596 716.56665:4049 716.57043:1454 716.57422:563 716.578:395 716.58179:83 716.59314:165 716.72925:83 716.78973:178 716.81238:74 716.84265:153 717.13385:82 …	105.71326:5 253.21942:5 253.22166:5 253.22391:10 253.22617:5 253.23065:5 253.23515:10 255.23238:5 255.23463:26 255.23688:66 255.23914:36 255.24139:41 255.24365:61 255.24591:41 255.24817:36 255.25043:10 255.25267:15 255.25493:5 255.25719:5 255.25945:5 257.46399:5 267.2373:5 267.23962:10 267.24194:15 267.24423:5 267.24655:15 267.24887:10 267.25116:5 269.25647:5 269.25879:5 269.26111:5 279.24432:5 2…
PE 37:2|PE 18:1_19:1	18.9887	758.567	2.32024e+06	[M+H]+	758.569	C42H80NO8P	PE	VYGBMMLRWMCCRC-UHFFFAOYSA-N	O=C(OCC(OC(=O)CCCCCCCC=CCCCCCCCCC)COP(=O)(O)OCCN)CCCCCCCC=CCCCCCCCC	100	5017.55	758.21338:514 758.21729:385 758.22113:127 758.22894:261 758.23669:127 758.51276:127 758.53998:533 758.54388:127 758.54779:1297 758.55164:2325 758.55554:6618 758.55945:11952 758.56329:17084 758.5672:17557 758.57111:17087 758.57501:12988 758.57886:9030 758.58276:3519 758.58667:1301 758.59052:1559 758.59442:388 758.60608:134 758.60999:260 758.62164:254 758.71887:131 759.22845:254 759.24786:134 759.5…	102.12944:5 103.04182:5 103.05329:5 105.07117:5 107.08086:10 107.08233:5 107.08379:5 107.08525:20 107.08671:46 107.08817:15 107.08963:31 107.09109:15 107.09255:10 107.09402:15 108.38223:5 109.09484:5 109.09631:26 109.09779:46 109.09927:66 109.10074:61 109.10222:102 109.10369:102 109.10516:56 109.10664:66 109.10812:61 109.10959:51 109.11106:20 109.11254:26 109.11401:5 109.11549:5 109.11697:5 109.1…
PE 30:1|PE 16:0_14:1	17.9026	662.474	1985370	[M+H]+	662.476	C35H68NO8P	PE	NSRAJHJDVZNWFG-UHFFFAOYSA-N	O=C(OCC(OC(=O)CCCCCCCC=CCCCC)COP(=O)(O)OCCN)CCCCCCCCCCCCCCC	100	5011.09	662.41974:118 662.43427:247 662.44153:366 662.44519:259 662.44879:369 662.45245:741 662.45605:2366 662.45972:6730 662.46332:12480 662.46698:19743 662.47064:28517 662.47424:31005 662.47791:28549 662.48151:18091 662.48517:12436 662.48877:7288 662.49243:2854 662.49603:1467 662.49969:1113 662.5033:643 662.50696:123 662.53967:123 662.56146:241 663.26672:118 663.36853:125 663.37946:251 663.45215:395 66…	101.10417:10 105.06779:10 105.06924:10 105.47777:10 107.0789:10 107.08183:10 107.08328:10 107.08475:41 107.0862:51 107.08767:61 107.08913:61 107.09059:10 107.09205:31 107.09351:20 107.09644:31 108.76277:10 109.09434:21 109.09581:11 109.09728:95 109.09876:115 109.10023:187 109.10171:168 109.10319:190 109.10466:180 109.10613:157 109.10761:136 109.10909:42 109.11056:51 109.11204:21 109.11351:10 109.…
PE 31:1|PE 14:0_17:1	18.0971	676.489	1.97648e+06	[M+H]+	676.491	C36H70NO8P	PE	CVEAMSIVRDDSIL-UHFFFAOYSA-N	O=C(OCC(OC(=O)CCCCCCCC=CCCCCCCC)COP(=O)(O)OCCN)CCCCCCCCCCCCC	100	6596.95	676.3418:114 676.41156:115 676.4483:114 676.45563:59 676.45929:116 676.46295:309 676.46661:560 676.47034:1388 676.474:4313 676.47766:10041 676.48132:18075 676.48499:29639 676.48865:34424 676.49237:34332 676.49603:26599 676.49969:15079 676.50336:9536 676.50702:3308 676.51068:2417 676.5144:974 676.51807:389 676.52173:301 676.52905:66 676.53271:126 676.53644:67 676.54742:60 676.55109:66 676.55475:54…	101.57925:10 102.12502:10 103.12196:10 105.06669:10 105.07103:10 105.07248:10 107.08072:31 107.08364:10 107.0851:41 107.08656:61 107.08802:20 107.08949:61 107.09094:41 107.09241:52 107.09387:42 107.09679:10 107.66595:21 109.08585:21 109.0947:11 109.09617:31 109.09764:64 109.09912:149 109.10059:222 109.10207:285 109.10355:233 109.10502:116 109.10649:169 109.10797:147 109.10944:95 109.11092:64 109.…
PE O-35:2|PE O-19:1_16:1	18.2319	714.533	1.82954e+06	[M-H]-	714.544	C40H78NO7P	EtherPE	SHZXTDGZAHRCAY-UHFFFAOYSA-N	O=C(OC(COC=CCCCCCCCCCCCCCCCCC)COP(=O)(O)OCCN)CCCCCCCC=CCCCCCC	100	3679.71	714.06512:25 714.12555:25 714.14062:25 714.18591:25 714.39349:53 714.43878:25 714.45764:25 714.46143:58 714.46899:53 714.48035:25 714.48785:82 714.49542:33 714.49921:79 714.50299:56 714.50671:295 714.5105:431 714.51428:1406 714.51807:4111 714.52185:7268 714.52563:13175 714.52942:16970 714.53314:18956 714.53693:16686 714.54071:12661 714.54449:8460 714.54828:4609 714.55206:2122 714.55579:1092 714.5…	140.01892:5 196.03975:5 253.21251:10 253.21475:5 253.217:20 253.21924:15 253.2215:46 253.22374:117 253.22598:117 253.22824:148 253.23048:117 253.23273:61 253.23497:46 253.23723:36 253.23947:10 253.24171:10 253.24396:15 253.25296:5 254.23373:5 254.23598:10 254.24274:5 255.23445:5 267.23944:15 267.24405:10 267.24637:10 267.25098:5 279.23706:15 279.24652:15 279.2536:5 281.24649:10 281.24887:5 281.25…
DG 34:1|DG 16:0_18:1	19.6904	612.554	1.6465e+06	[M+NH4]+	612.556	C37H70O5	DG	YEJYLHKQOBOSCP-UHFFFAOYSA-N	O=C(OCC(OC(=O)CCCCCCCC=CCCCCCCCC)CO)CCCCCCCCCCCCCCC	100	4819.36	612.17999:61 612.18347:61 612.41058:61 612.43152:61 612.47345:61 612.50488:126 612.50842:126 612.51538:383 612.52588:137 612.52936:202 612.53284:195 612.53638:873 612.53986:1888 612.54333:6549 612.54681:14013 612.55035:26915 612.55383:35347 612.55731:31496 612.56079:21199 612.56433:12303 612.56781:6126 612.57129:3456 612.57477:800 612.57831:280 612.58179:199 612.58527:190 612.58875:71 612.59229:1…	101.06344:10 101.23952:10 103.07761:10 103.08765:10 107.08082:10 107.08228:10 107.08374:20 107.0852:10 107.08666:31 107.08812:41 107.08958:20 107.09104:20 107.09251:20 107.09396:41 107.10419:10 109.0948:20 109.09627:10 109.09774:71 109.09922:71 109.10069:122 109.10217:112 109.10365:143 109.10512:143 109.10659:153 109.10807:71 109.10954:20 109.11102:41 109.1125:10 109.11544:20 109.51402:10 109.663…
PE O-36:2|PE O-19:1_17:1	18.4289	728.553	1.58317e+06	[M-H]-	728.56	C41H80NO7P	EtherPE	LZBXYPMVXMQJDG-UHFFFAOYSA-N	O=C(OC(COC=CCCCCCCCCCCCCCCCCC)COP(=O)(O)OCCN)CCCCCCCC=CCCCCCCC	100	2164.8	728.36627:29 728.38916:29 728.44629:119 728.48059:29 728.48444:65 728.49969:61 728.50348:58 728.50732:36 728.51111:29 728.51489:68 728.51874:97 728.52252:125 728.52637:739 728.53015:1915 728.534:4062 728.53778:7154 728.54163:12394 728.54541:16212 728.54926:17935 728.55304:18676 728.55682:14096 728.56067:8209 728.56445:4073 728.5683:2053 728.57208:1236 728.57593:521 728.57971:382 728.58356:99 728.…	134.21675:3 140.01561:3 204.31088:3 253.21457:3 253.22131:7 253.22356:7 253.22581:3 253.22806:7 253.2303:7 253.23254:3 253.2348:7 253.23705:3 253.24603:3 254.23805:3 266.39728:3 267.22769:3 267.23001:3 267.2323:14 267.23462:17 267.23694:71 267.23923:105 267.24155:143 267.24387:157 267.24615:116 267.24847:109 267.25079:54 267.25308:31 267.2554:24 267.25772:10 267.26001:10 267.26926:3 268.23978:3 2…
PE 33:2|PE 16:1_17:1	18.0971	702.506	1.39433e+06	[M+H]+	702.507	C38H72NO8P	PE	WRAPIMBVEFZRSV-UHFFFAOYSA-N	O=C(OCC(OC(=O)CCCCCCCC=CCCCCCCC)COP(=O)(O)OCCN)CCCCCCCC=CCCCCCC	100	3361.61	702.23334:116 702.30444:54 702.38678:117 702.47656:119 702.48035:177 702.48407:590 702.48779:893 702.49158:4513 702.4953:9755 702.49902:18075 702.50275:21812 702.50653:21820 702.51025:21054 702.51398:11651 702.51776:8378 702.52148:3671 702.52521:1927 702.52899:1163 702.53271:464 702.53644:116 702.54022:57 702.54395:120 702.55518:180 702.58887:122 702.65997:136 702.66742:140 702.79846:57 703.44617…	101.09575:10 102.12762:10 102.13048:10 106.51433:10 107.08047:10 107.08193:10 107.0834:41 107.08485:41 107.08632:41 107.08778:31 107.08924:31 107.0907:41 107.09216:71 109.09592:20 109.0974:10 109.09888:61 109.10035:61 109.10182:71 109.10329:174 109.10477:102 109.10625:92 109.10772:31 109.1092:31 109.11067:31 109.11214:31 109.11362:10 109.1151:10 109.12099:10 111.07808:20 111.07957:20 111.08254:20…
DG 33:1|DG 16:0_17:1	19.5732	598.534	1.20975e+06	[M+NH4]+	598.541	C36H68O5	DG	CNVMYUWURZZCCS-UHFFFAOYSA-N	O=C(OCC(OC(=O)CCCCCCCC=CCCCCCCC)CO)CCCCCCCCCCCCCCC	100	3583.25	598.09937:214 598.40674:211 598.47583:103 598.50342:210 598.51727:539 598.52069:543 598.52417:3349 598.52765:8573 598.53107:14461 598.53455:23369 598.53796:23333 598.54144:22813 598.54486:17002 598.54834:12050 598.55182:8464 598.55524:3548 598.55872:2372 598.56213:645 598.56561:534 598.56909:216 598.57251:111 598.57599:218 598.58636:111 598.63123:103 598.65546:227 598.66235:234 598.71417:108 599.…	100.59853:5 101.05789:5 101.06073:5 101.06499:5 102.12666:5 102.13094:5 103.07487:5 103.07631:15 103.07774:5 103.0806:5 103.08204:10 103.08491:5 103.12218:5 105.07126:5 105.07415:5 105.09441:5 106.75975:5 107.07948:10 107.08241:20 107.08386:10 107.08533:36 107.08678:41 107.08825:56 107.08971:26 107.09117:46 107.09263:5 107.09409:26 107.09702:5 107.10432:5 109.0787:5 109.0964:36 109.09787:62 109.0…
FA 16:1	16.2605	253.226	1.18551e+06	[M-H]-	253.217	C16H30O2	FA	SECPZKHBENQXJG-UHFFFAOYSA-N	O=C(O)CCCCCCCC=CCCCCCC	100	6418.34	252.77913:23 252.99472:23 252.99696:23 252.99921:51 253.01268:52 253.01942:23 253.04637:23 253.05087:23 253.08232:52 253.11377:54 253.2014:23 253.20366:30 253.2059:80 253.20815:47 253.21039:77 253.21265:104 253.21489:240 253.21713:1525 253.21939:5186 253.22163:12153 253.22388:21640 253.22612:26587 253.22838:25505 253.23062:18924 253.23286:12036 253.23511:5791 253.23737:1917 253.23961:974 253.2418…	153.6552:10 235.21425:10 252.42435:21 252.42883:21 252.43781:10 253.00354:21 253.21472:21 253.21698:104 253.21922:63 253.22147:197 253.22371:313 253.22597:565 253.22821:398 253.23045:356 253.2327:293 253.23495:189 253.2372:84 253.23944:42 253.2417:21 253.24394:11 253.24619:11 253.25069:10 254.21794:10 254.2202:10 254.22246:31 254.2247:10 254.22696:11 254.2292:31 254.23146:31 254.2337:20 254.23596…
PE 30:0|PE 14:0_16:0	18.2923	664.49	1.16359e+06	[M+H]+	664.491	C35H70NO8P	PE	FXNACVVCWBVCGD-UHFFFAOYSA-N	O=C(OCC(OC(=O)CCCCCCCCCCCCCCC)COP(=O)(O)OCCN)CCCCCCCCCCCCC	100	1076.87	664.45349:172 664.46075:349 664.46442:350 664.46802:172 664.47168:2430 664.47534:3486 664.47894:8712 664.4826:10082 664.48627:13764 664.48987:16729 664.49353:12044 664.49713:9069 664.50079:7981 664.50446:3980 664.50806:2586 664.51172:860 664.51538:516 664.51898:172 664.52264:344 664.52631:172 664.56268:172 664.57721:172 665.45471:172 665.46204:172 665.47296:178 665.47656:172 665.48022:1032 665.48…	101.77147:10 102.12788:10 102.13216:10 102.13359:10 102.14072:10 107.0895:10 108.09125:10 109.09471:10 109.09618:20 109.09766:61 109.09913:41 109.10061:123 109.10208:194 109.10355:235 109.10503:112 109.10651:112 109.10798:51 109.10946:20 109.1124:41 109.1183:10 109.90437:10 111.11256:10 111.11405:31 111.11554:41 111.11703:41 111.11852:102 111.12:41 111.12149:41 111.12298:51 111.12447:31 111.12596…
DG 35:1|DG 16:0_19:1	20.0434	626.569	918748	[M+NH4]+	626.572	C38H72O5	DG	JOBNLOJHAOLZOL-UHFFFAOYSA-N	O=C(OCC(OC(=O)CCCCCCCC=CCCCCCCCCC)CO)CCCCCCCCCCCCCCC	100	4076.41	626.12067:22 626.18427:47 626.2337:22 626.24078:22 626.24432:22 626.3609:47 626.474:22 626.48462:22 626.5235:47 626.53052:27 626.53406:92 626.5376:24 626.54114:103 626.54468:78 626.54822:198 626.55176:521 626.5553:1161 626.55884:2562 626.56238:7387 626.56592:12039 626.5694:16055 626.57294:14665 626.57648:9953 626.58002:5493 626.58356:3102 626.5871:1409 626.59064:383 626.59418:318 626.59772:96 626…	101.06318:10 102.12912:10 103.07161:10 103.07591:20 107.08347:20 107.08493:20 107.08931:20 107.09077:51 107.09223:10 107.09515:10 107.09662:10 108.76148:10 109.09599:20 109.09747:10 109.09895:82 109.10042:61 109.10189:31 109.10337:31 109.10484:92 109.10632:61 109.1078:41 109.10927:82 109.11074:31 109.52705:10 111.07815:10 111.08261:10 111.08559:10 111.08707:20 111.08856:10 111.1094:10 111.11089:1…
PE 28:0|PE 14:0_14:0	17.8636	636.457	809538	[M+H]+	636.46	C33H66NO8P	PE	NEZDNQCXEZDCBI-UHFFFAOYSA-N	O=C(OCC(OC(=O)CCCCCCCCCCCCC)COP(=O)(O)OCCN)CCCCCCCCCCCCC	100	923.348	636.39612:152 636.42816:152 636.4353:304 636.43884:912 636.44244:760 636.44598:2280 636.44952:6080 636.45312:8360 636.45667:15352 636.46021:12464 636.46381:7904 636.46735:4104 636.47095:3192 636.47449:1672 636.47803:456 636.48163:152 636.48517:152 636.48871:304 636.51721:152 636.52081:152 636.52435:152 637.41522:152 637.44019:152 637.44373:152 637.44727:760 637.45087:912 637.45441:2432 637.45801:…	107.08475:10 107.0862:21 109.09434:10 109.09581:11 109.09728:83 109.09876:83 109.10023:175 109.10171:113 109.10319:103 109.10466:144 109.10613:166 109.10761:41 109.10909:114 109.11204:10 109.12236:10 111.10921:11 111.1107:10 111.11368:20 111.11517:10 111.11665:20 111.11814:31 111.12112:41 111.1226:10 111.1241:20 111.13303:10 112.26714:10 113.13351:20 113.13652:10 113.14102:10 123.1105:10 123.1120…
PE 32:2|PE 16:1_16:1	17.9026	688.49	774600	[M+H]+	688.491	C37H70NO8P	PE	PGPMCWZMPPZJML-UHFFFAOYSA-N	O=C(OCC(OC(=O)CCCCCCCC=CCCCCCC)COP(=O)(O)OCCN)CCCCCCCC=CCCCCCC	100	2585.74	688.29413:118 688.4682:477 688.47192:953 688.47565:1905 688.47937:4802 688.48303:7212 688.48676:9229 688.49048:9740 688.49414:8402 688.49786:5638 688.50159:4568 688.50525:1800 688.50897:951 688.5127:477 688.51642:481 688.52008:122 688.5238:240 688.53119:118 688.54974:237 689.29834:118 689.45776:118 689.4726:237 689.47626:244 689.47998:710 689.4837:2959 689.48737:5444 689.49109:3669 689.49481:4497…	101.10001:10 107.08192:20 107.08338:10 107.08777:20 107.08923:31 107.09069:20 107.09215:31 109.06641:10 109.09738:31 109.09886:41 109.10033:20 109.10181:31 109.10329:61 109.10476:41 109.10623:61 109.1077:31 109.10918:10 109.11361:10 109.15491:10 111.07806:10 111.08103:20 111.1108:10 111.11526:10 111.11675:20 111.11824:31 111.11973:10 111.12122:20 111.1227:10 111.12419:10 111.17928:10 113.09307:20…
MG 18:1	16.2669	374.326	751853	[M+NH4]+	374.327	C21H40O4	MG	RZRNAYUHWVFMIP-UHFFFAOYSA-N	O=C(OCC(O)CO)CCCCCCCC=CCCCCCCCC	100	1318.47	374.07199:80 374.09659:80 374.12662:80 374.15939:80 374.16486:80 374.23315:80 374.23862:159 374.24133:80 374.2468:80 374.24954:242 374.29596:162 374.30688:486 374.30963:82 374.31235:241 374.31509:806 374.31781:972 374.32056:5169 374.32327:11802 374.32602:14792 374.32874:12954 374.33148:5994 374.3342:2905 374.33694:1455 374.33966:560 374.34241:239 374.34512:82 374.34787:82 374.35333:80 374.35605:2…	101.05858:10 101.06425:10 101.09406:21 101.09975:20 103.06267:10 105.06908:10 105.07197:10 105.07486:21 105.0792:10 107.08021:10 107.08167:63 107.08313:74 107.08459:84 107.08605:146 107.08751:168 107.08897:146 107.09043:167 107.0919:42 107.09335:31 107.09482:21 107.09628:52 107.09774:22 107.17374:10 107.7431:10 108.05402:10 108.0599:11 108.76115:10 108.77293:21 108.99097:21 109.0927:22 109.09418:…
PE O-34:2|PE O-18:1_16:1	18.0734	700.519	659288	[M-H]-	700.529	C39H76NO7P	EtherPE	NHHCZYWVBRHSSB-UHFFFAOYSA-N	O=C(OC(COC=CCCCCCCCCCCCCCCCC)COP(=O)(O)OCCN)CCCCCCCC=CCCCCCC	100	2561.49	700.06628:18 700.07373:18 700.38391:18 700.42126:18 700.42877:18 700.44373:40 700.45117:40 700.4624:18 700.47736:58 700.4848:20 700.48859:22 700.49231:233 700.49603:340 700.49976:1605 700.50354:3282 700.50726:5774 700.51099:8746 700.51471:10847 700.51849:11417 700.52222:9994 700.52594:6822 700.52966:4735 700.53339:2304 700.53717:842 700.54089:516 700.54462:169 700.54834:122 700.55212:60 700.55585…	215.65285:10 225.19815:10 239.20316:10 239.20753:10 239.21408:10 239.21626:10 239.21844:10 240.22421:10 253.21696:10 253.21922:10 253.22147:10 253.22595:20 253.22821:41 253.2327:10 253.24168:20 253.24394:10 255.24345:10 266.39514:10 267.23016:10 267.23248:10 267.23709:20 267.23938:41 267.2417:51 267.24402:31 267.24631:61 267.24863:51 267.25095:20 267.25323:10 267.26016:10 281.25827:10 295.2738:10…
DG 36:2|DG 18:1_18:1	19.6123	638.568	648959	[M+NH4]+	638.572	C39H72O5	DG	AFSHUZFNMVJNKX-UHFFFAOYSA-N	O=C(OCC(OC(=O)CCCCCCCC=CCCCCCCCC)CO)CCCCCCCC=CCCCCCCCC	100	1922.15	638.45349:169 638.45709:83 638.54272:86 638.54626:86 638.54987:594 638.55341:1185 638.55695:2047 638.56055:4042 638.56409:6516 638.56769:8626 638.57123:7844 638.57483:7330 638.57837:5482 638.58197:3115 638.58551:2539 638.58911:1010 638.59265:502 638.59619:83 638.59979:169 638.60333:83 638.63904:86 638.64972:83 638.65332:249 638.65686:83 638.664:83 639.15295:83 639.20648:83 639.40643:83 639.41357:…	101.10048:5 102.12238:15 102.12381:10 102.12524:31 102.12666:31 102.12809:26 102.12952:20 102.13094:36 102.13237:15 102.1338:41 102.13522:36 102.13665:10 102.13808:15 102.14236:5 102.14522:5 105.06981:5 105.07126:5 105.07994:5 106.07372:5 107.07656:5 107.08094:10 107.08241:10 107.08386:10 107.08533:20 107.08678:15 107.08825:26 107.08971:15 107.09117:15 107.09263:5 107.09409:5 107.09556:10 107.098…
PG 36:2|PG 18:1_18:1	17.3666	773.545	610569	[M-H]-	773.534	C42H79O10P	PG	DSNRWDQKZIEDDB-UHFFFAOYSA-N	O=C(OCC(OC(=O)CCCCCCCC=CCCCCCCCC)COP(=O)(O)OCC(O)CO)CCCCCCCC=CCCCCCCCC	100	3534.49	773.06982:192 773.15228:394 773.52142:385 773.5332:192 773.53711:1184 773.54108:1601 773.54498:2409 773.54889:7957 773.55286:14338 773.55676:24505 773.56067:26532 773.56464:25813 773.56854:20948 773.57251:14748 773.57642:8966 773.58032:3195 773.58429:1575 773.5882:2360 773.5921:788 773.59607:192 773.59998:394 773.90637:201 773.92212:192 774.41718:203 774.51935:192 774.5351:192 774.539:192 774.542…	100.32577:1 109.31519:1 137.00752:1 152.998:1 152.99976:6 153.0015:1 153.00325:1 153.00499:6 153.00674:3 153.01024:1 154.47932:1 166.50841:1 171.01576:3 171.01761:1 209.03317:1 209.03522:1 227.03513:1 227.03938:1 227.04364:1 227.04578:1 227.16708:1 249.90454:1 253.22618:1 267.24426:1 267.24658:1 280.36166:3 280.36874:4 280.56268:1 280.83478:1 281.23013:1 281.24432:7 281.2467:16 281.24905:31 281.2…
DG 35:2|DG 17:1_18:1	19.4952	624.555	563322	[M+NH4]+	624.556	C38H70O5	DG	VZRUYZOUKQDWIP-UHFFFAOYSA-N	O=C(OCC(OC(=O)CCCCCCCC=CCCCCCCCC)CO)CCCCCCCC=CCCCCCCC	100	2659.72	624.23059:64 624.23407:98 624.36462:67 624.3717:31 624.43164:65 624.50928:31 624.5199:35 624.52338:133 624.52692:68 624.53046:404 624.534:232 624.53754:778 624.54102:2308 624.54456:4556 624.5481:7513 624.55164:8953 624.55518:10614 624.55865:9014 624.56219:6302 624.56573:3963 624.56927:2055 624.57281:809 624.57635:578 624.57983:241 624.58337:99 624.58691:35 624.59747:35 624.63983:33 624.64337:31 6…	101.06609:10 101.09306:10 102.13919:10 105.06515:10 105.06949:10 107.08208:20 107.08354:31 107.08501:31 107.08646:31 107.08793:41 107.08939:20 107.09085:82 107.09231:20 107.09377:10 107.09523:10 107.10838:10 109.0946:10 109.09755:20 109.09902:51 109.10049:61 109.10197:133 109.10345:122 109.10492:41 109.1064:20 109.10787:41 109.10934:41 109.11082:20 109.1123:10 109.11377:10 109.11524:10 109.11967:…
DG 32:1|DG 16:0_16:1	19.2613	584.523	543091	[M+NH4]+	584.525	C35H66O5	DG	ADLOEVQMJKYKSR-UHFFFAOYSA-N	O=C(OCC(OC(=O)CCCCCCCC=CCCCCCC)CO)CCCCCCCCCCCCCCC	100	1544.66	584.39697:101 584.40723:49 584.43451:49 584.44818:49 584.46527:101 584.47888:49 584.4823:102 584.48914:102 584.49255:99 584.49939:105 584.50281:313 584.50623:611 584.50964:1965 584.51306:3451 584.51648:7005 584.51984:8087 584.52325:8600 584.52667:8215 584.53009:7879 584.53351:3600 584.53693:2717 584.54034:1319 584.54376:551 584.54718:101 584.5506:51 584.55402:49 584.55743:49 584.56085:51 584.5676…	103.07612:10 103.08186:10 107.08513:20 107.08659:10 107.08805:10 107.08952:20 107.09097:20 107.0939:20 107.09536:10 109.09472:10 109.0962:10 109.09767:20 109.10062:82 109.1021:82 109.10357:112 109.10505:92 109.10652:31 109.10799:20 109.10947:31 109.11095:31 109.11242:20 109.69281:10 109.88514:10 111.07388:10 111.07537:10 111.07835:10 111.08281:10 111.0843:10 111.08578:20 111.10811:10 111.1096:10 …
FA 18:0	17.9152	283.273	413204	[M-H]-	283.264	C18H36O2	FA	QIQXTHQIDYTFRH-UHFFFAOYSA-N	O=C(O)CCCCCCCCCCCCCCCCC	100	827.465	283.03806:93 283.25192:139 283.26144:47 283.26382:238 283.2662:709 283.26855:3545 283.27094:6939 283.27332:9399 283.2757:8001 283.27808:5739 283.28046:2630 283.28284:1169 283.28522:324 283.2876:95 283.28995:48 283.29233:48 283.33511:46 283.37079:46 283.37555:48 283.3898:47 283.51819:46 283.74176:48 284.11536:46 284.19629:46 284.2677:182 284.27008:415 284.27246:775 284.27484:1505 284.27722:1505 28…	283.25854:10 283.26093:10 283.26331:10 283.26569:71 283.26807:143 283.27042:133 283.2728:255 283.27518:194 283.27756:225 283.27994:153 283.28232:51 283.2847:31 283.28708:41 283.28943:20 283.29657:20 284.26956:20 284.27194:20 284.27432:10 284.2767:20 284.27908:10 284.28146:31 284.75549:10
DG 34:2|DG 16:1_18:1	19.222	610.538	390601	[M+NH4]+	610.541	C37H68O5	DG	FWWLDEIJAPIBES-UHFFFAOYSA-N	O=C(OCC(OC(=O)CCCCCCCC=CCCCCCCCC)CO)CCCCCCCC=CCCCCCC	100	992.242	610.17529:116 610.17877:58 610.18225:58 610.18921:58 610.19623:58 610.19971:58 610.41943:58 610.42993:58 610.4613:58 610.49969:58 610.50665:58 610.51013:175 610.51361:58 610.51709:116 610.52063:291 610.52411:641 610.52759:1453 610.53107:2331 610.53455:4022 610.53802:4722 610.54156:3855 610.54504:3499 610.54852:2158 610.552:1750 610.55548:232 610.55896:406 610.5625:116 610.56598:60 610.5799:58 611…	101.06197:10 102.13789:10 103.08042:10 107.0793:10 107.08222:10 107.08368:31 107.08514:20 107.08807:10 107.08952:20 107.09099:10 109.09769:41 109.09916:10 109.10063:31 109.1021:41 109.10358:61 109.10506:51 109.10653:10 109.10801:41 109.10948:10 109.11095:20 109.11243:20 109.11391:10 109.11686:10 111.07836:10 111.08134:20 111.08431:10 111.08878:10 111.11556:20 111.11706:10 111.12152:10 111.12301:1…
PG 34:1|PG 16:0_18:1	17.5146	766.557	390176	[M+NH4]+	766.559	C40H77O10P	PG	PAZGBAOHGQRCBP-UHFFFAOYSA-N	O=C(OCC(OC(=O)CCCCCCCC=CCCCCCCCC)COP(=O)(O)OCC(O)CO)CCCCCCCCCCCCCCC	100	131.989	766.4079:202 766.50562:202 766.52905:405 766.53296:810 766.53693:405 766.54083:607 766.54474:2025 766.54865:6074 766.55255:8302 766.55646:9516 766.56036:9516 766.56427:5062 766.56818:3847 766.57208:1620 766.57599:1215 766.5799:810 767.54187:202 767.54578:405 767.54968:1620 767.55359:2835 767.5575:3442 767.5614:5062 767.56537:2632 767.56927:1620 767.57318:810 767.57709:607 767.58099:202 767.5849:2…	101.0648:10 102.12646:10 102.1336:10 102.13503:10 107.08659:10 107.75096:10 107.81106:10 109.09766:10 109.09914:10 109.10062:10 109.10209:31 109.10356:20 109.10504:51 109.10651:20 109.10799:41 109.10947:10 109.11094:31 109.15076:10 110.56406:10 111.07834:10 111.07983:20 111.11257:20 111.11406:10 111.11555:10 111.11852:10 111.12447:20 111.12894:10 112.77825:10 113.09486:20 113.09785:20 113.09936:1…
DG 30:0|DG 14:0_16:0	19.2613	558.507	356146	[M+NH4]+	558.509	C33H64O5	DG	NYNQTTOUQMCOEM-UHFFFAOYSA-N	O=C(OCC(OC(=O)CCCCCCCCCCCCCCC)CO)CCCCCCCCCCCCC	100	748.186	558.42737:99 558.44067:150 558.46405:49 558.46741:150 558.47742:49 558.48407:51 558.48743:148 558.49072:101 558.49408:757 558.49744:1904 558.50073:3833 558.50409:5187 558.50745:5480 558.51074:4088 558.5141:3424 558.51746:2366 558.52075:1452 558.52411:903 558.52747:198 558.53076:148 558.53412:49 558.53748:49 558.57416:51 559.34192:49 559.43542:49 559.44543:51 559.47217:49 559.47888:49 559.48218:49…	102.12505:10 103.07182:10 103.07325:10 103.07468:20 103.07612:10 103.08902:10 103.61869:10 109.09472:20 109.09767:51 109.09914:41 109.10062:71 109.1021:82 109.10357:61 109.10505:71 109.10652:41 109.10799:10 109.10947:10 109.11095:20 109.11242:20 109.11389:10 109.11537:10 109.11684:10 109.12865:10 111.11109:20 111.11258:10 111.11555:20 111.11704:20 111.11853:10 111.12002:20 111.12151:31 111.12299:…
PE 29:1|PE 12:0_17:1	17.7084	648.456	348093	[M+H]+	648.46	C34H66NO8P	PE	YVWZCCCSHPPZRL-UHFFFAOYSA-N	O=C(OCC(OC(=O)CCCCCCCC=CCCCCCCC)COP(=O)(O)OCCN)CCCCCCCCCCC	100	549.296	648.43463:182 648.44537:547 648.44897:2551 648.45258:4737 648.45618:5466 648.45978:5466 648.46338:4555 648.46698:3462 648.47058:1093 648.47418:729 648.51373:182 648.57843:182 648.58203:182 648.65753:182 649.44171:182 649.44531:182 649.44891:547 649.45251:729 649.45612:2186 649.45972:2733 649.46332:2004 649.46692:1822 649.47052:1822 649.47412:729 649.47772:547 649.48132:364 649.48486:182 649.52448…	101.09612:10 107.07941:10 107.08233:10 107.08964:10 107.09109:10 107.09694:10 109.09486:10 109.0978:51 109.09928:31 109.10075:41 109.10223:41 109.10371:10 109.10518:10 109.10665:10 109.1096:20 109.11108:10 109.11255:10 109.11403:10 111.08593:10 111.10825:10 111.1142:10 111.11718:10 111.12314:10 113.09651:10 113.12054:10 121.09532:10 121.09688:10 121.09843:31 121.09998:20 121.10154:20 121.1031:20 …
MG 19:1	16.8546	388.34	312729	[M+NH4]+	388.342	C22H42O4	MG	CLTAYRNXRFFCQC-UHFFFAOYSA-N	O=C(OCC(O)CO)CCCCCCCC=CCCCCCCCCC	100	280.158	388.09531:30 388.09808:30 388.11755:30 388.12033:60 388.12311:30 388.12869:30 388.17041:30 388.18155:30 388.19266:30 388.24551:60 388.24829:60 388.25388:60 388.25665:179 388.26221:122 388.26498:30 388.26776:30 388.27057:61 388.28726:61 388.29004:61 388.29559:61 388.31506:91 388.32065:63 388.3262:61 388.32898:215 388.33176:712 388.33456:1880 388.33734:4606 388.34012:6067 388.3429:5721 388.34567:46…	101.0555:10 101.06117:10 101.06401:10 103.05525:10 105.0804:10 105.08185:10 106.06982:10 106.76022:10 107.07996:31 107.08141:10 107.08288:31 107.08434:61 107.0858:102 107.08726:71 107.08872:41 107.09018:51 107.09164:31 107.0931:94 107.09457:20 107.09602:10 107.10041:10 108.76383:10 109.06443:10 109.09098:10 109.09393:11 109.0954:21 109.09688:52 109.09835:94 109.09982:134 109.1013:219 109.10278:20…
PE 38:2|PE 19:1_19:1	19.3784	772.584	312360	[M+H]+	772.585	C43H82NO8P	PE	VTJZBDIFWFVBBP-UHFFFAOYSA-N	O=C(OCC(OC(=O)CCCCCCCC=CCCCCCCCCC)COP(=O)(O)OCCN)CCCCCCCC=CCCCCCCCCC	100	299.142	772.09326:35 772.25024:35 772.25415:71 772.25806:35 772.26202:71 772.26593:71 772.26984:248 772.27374:106 772.27771:35 772.28162:71 772.28552:71 772.28949:35 772.46997:35 772.50922:35 772.51703:35 772.52881:35 772.54846:35 772.56024:106 772.56415:212 772.56805:531 772.57202:850 772.57593:1345 772.57983:1593 772.5838:2301 772.58771:2018 772.59161:991 772.59552:602 772.59949:354 772.60339:142 772.6…	105.07099:10 107.0836:10 107.0909:10 109.09908:10 109.10055:31 109.10203:10 109.10645:10 109.1094:10 111.11102:10 111.114:10 111.11549:10 111.11846:10 111.1259:10 121.10284:10 121.10439:10 121.1075:10 121.11061:10 123.11083:10 123.11867:10 123.12023:10 123.1265:10 124.02272:20 125.13375:10 131.04108:10 135.11461:10 135.11789:10 135.12117:10 137.14085:10 139.11888:10 142.02835:10 146.10747:10 146.…
MG 17:1	15.9928	360.312	283924	[M+NH4]+	360.311	C20H38O4	MG	NXAQGVNJNZDCNZ-UHFFFAOYSA-N	O=C(OCC(O)CO)CCCCCCCC=CCCCCCCC	100	258.092	359.98538:49 360.14346:97 360.14615:49 360.15417:49 360.22653:49 360.23456:49 360.23724:49 360.23993:49 360.26672:49 360.27209:49 360.27744:49 360.28012:194 360.28281:97 360.28549:97 360.28818:291 360.29083:97 360.2962:97 360.29889:291 360.30157:534 360.30426:1990 360.30692:3737 360.3096:3640 360.31229:3882 360.31497:3882 360.31766:2135 360.32031:1213 360.323:340 360.32568:340 360.32837:97 360.33…	101.07121:10 102.12151:10 102.13435:10 105.01683:10 105.02407:10 105.03275:10 105.06748:10 105.07327:10 107.08298:41 107.08444:71 107.08591:31 107.08737:82 107.08883:82 107.09029:61 107.09175:20 107.09322:61 107.09467:31 107.09614:20 107.12098:10 109.09551:10 109.09698:10 109.09846:41 109.09994:92 109.10141:102 109.10289:122 109.10436:71 109.10583:92 109.10879:20 109.11026:20 109.11173:10 111.074…
DG 37:2|DG 18:1_19:1	19.9648	652.587	280159	[M+NH4]+	652.588	C40H74O5	DG	KIFCHBUQPNLHPD-UHFFFAOYSA-N	O=C(OCC(OC(=O)CCCCCCCC=CCCCCCCCCC)CO)CCCCCCCC=CCCCCCCCC	100	1754.73	652.17224:20 652.48956:20 652.49316:41 652.49677:41 652.51483:20 652.5437:41 652.5509:41 652.5545:83 652.55811:21 652.56171:61 652.56531:40 652.56891:308 652.57251:803 652.57611:1438 652.57977:3254 652.58337:4405 652.58698:4416 652.59058:3467 652.59418:2361 652.59778:1044 652.60138:583 652.60498:336 652.60858:61 652.61218:41 652.61584:66 652.64825:21 652.65192:20 652.68793:20 653.48901:20 653.503…	102.12634:10 102.12777:10 103.04015:10 105.07382:10 107.07769:10 107.07915:10 107.08208:10 107.085:20 107.08646:10 107.08792:20 107.08938:20 107.09084:10 107.09377:10 109.09164:10 109.09606:20 109.09901:20 109.10049:20 109.10196:31 109.10344:51 109.10491:10 109.10786:10 109.10934:10 109.11081:10 109.11671:20 111.04845:10 111.07822:10 111.08417:20 111.11244:10 111.11393:41 111.11839:10 111.11989:2…
PE 28:1|PE 12:0_16:1	17.3985	634.442	268508	[M+H]+	634.444	C33H64NO8P	PE	NXYGWFGNBOVLJN-UHFFFAOYSA-N	O=C(OCC(OC(=O)CCCCCCCC=CCCCCCC)COP(=O)(O)OCCN)CCCCCCCCCCC	100	48.9768	634.42456:405 634.4281:202 634.43164:405 634.43518:1215 634.43878:1822 634.44232:2632 634.44586:2429 634.44946:2227 634.453:1215 634.45654:1215 634.46008:405 634.46722:405 634.4743:202 634.65216:202 634.97943:202 635.4314:202 635.43494:405 635.43848:810 635.44208:202 635.44562:1215 635.44916:607 635.45276:405 635.46698:202 635.47052:202 635.64496:202 636.44611:405 636.45685:202 636.47107:202 637.…	107.08405:10 107.08697:10 107.09135:10 107.09719:10 109.09657:10 109.09805:10 109.09953:31 109.101:20 109.10394:20 109.10542:10 109.1069:10 109.10837:31 109.10985:10 109.11575:10 111.08468:10 111.11444:10 111.11742:10 111.1189:31 111.1204:20 111.12189:20 111.12635:10 117.06655:10 118.0724:10 121.0629:10 121.07221:10 121.09863:10 121.10018:10 121.10329:10 121.10484:20 121.1064:20 121.10795:10 123.…
MG 16:0	16.2669	348.31	254663	[M+NH4]+	348.311	C19H38O4	MG	QHZLMUACJMDIAE-UHFFFAOYSA-N	O=C(OCC(O)CO)CCCCCCCCCCCCCCC	100	439.786	348.10226:80 348.23663:80 348.28406:159 348.28668:159 348.28931:159 348.29196:239 348.29459:239 348.29721:159 348.29987:478 348.30249:1274 348.30515:1832 348.30777:3186 348.31039:3584 348.31305:2867 348.31567:2469 348.3183:956 348.32095:398 348.32358:478 348.33148:80 348.34201:80 348.55814:80 348.96158:80 349.16998:80 349.26761:159 349.2887:80 349.29135:159 349.29398:80 349.29663:80 349.29926:80 …	101.05858:10 103.07271:10 103.07413:10 103.07557:10 103.077:10 103.07844:10 103.07987:10 103.08131:10 105.07052:21 105.07197:10 107.08021:10 107.08897:10 107.0992:10 107.10943:10 108.74348:10 108.76556:10 109.0927:11 109.09418:11 109.09566:21 109.09713:31 109.09861:114 109.10008:176 109.10155:135 109.10303:144 109.10451:237 109.10598:185 109.10745:134 109.10893:104 109.1104:52 109.11188:31 109.11…
PG 33:1|PG 16:0_17:1	17.321	752.548	243041	[M+NH4]+	752.544	C39H75O10P	PG	PKPZZNIIECIREJ-UHFFFAOYSA-N	O=C(OCC(OC(=O)CCCCCCCC=CCCCCCCC)COP(=O)(O)OCC(O)CO)CCCCCCCCCCCCCCC	100	554.48	752.52057:405 752.52448:607 752.52832:1822 752.53223:3441 752.53607:5061 752.53998:4656 752.54382:3644 752.54773:5263 752.55157:3644 752.55548:2227 752.55933:810 752.56323:810 752.56708:202 752.57092:405 752.61359:202 753.50861:202 753.5202:202 753.52411:810 753.52795:202 753.53186:1822 753.53571:1619 753.53961:3036 753.54346:3441 753.54736:3644 753.55121:1822 753.55511:1012 753.55896:405 753.562…	102.13521:5 104.32288:5 105.06545:5 107.08385:5 107.08823:5 109.09933:5 109.10227:10 109.10375:10 109.10522:5 109.1067:10 109.10965:15 109.11112:5 109.11555:5 111.07853:5 111.08299:5 111.11424:15 111.11573:5 111.11871:20 111.12019:5 111.12169:15 113.09954:5 113.10405:5 113.13708:5 121.09842:15 121.09998:15 121.10153:5 121.10464:10 121.10619:5 121.10774:5 121.1093:5 121.11086:5 121.1124:5 123.1142…
DG 32:0|DG 16:0_16:0	19.7297	586.537	231638	[M+NH4]+	586.541	C35H68O5	DG	JEJLGIQLPYYGEE-UHFFFAOYSA-N	O=C(OCC(OC(=O)CCCCCCCCCCCCCCC)CO)CCCCCCCCCCCCCCC	100	893.92	586.45496:50 586.45837:50 586.46179:50 586.47205:50 586.49255:50 586.50281:151 586.51312:202 586.51654:50 586.51996:100 586.52338:300 586.52679:249 586.53021:2123 586.53363:2825 586.53705:3989 586.54047:3645 586.54388:3379 586.5473:1758 586.55072:1107 586.55414:501 586.55756:350 586.56097:50 586.56439:51 586.57123:100 586.62592:51 587.4093:50 587.41962:50 587.44354:50 587.4538:50 587.46747:50 587…	102.12511:10 103.07331:10 103.07475:10 103.08047:10 103.08191:10 109.09774:20 109.09922:31 109.10069:31 109.10217:31 109.10365:31 109.10512:51 109.10659:20 109.10807:10 109.11102:10 109.1125:10 111.11414:10 111.11861:10 111.12158:10 113.10094:10 113.13248:10 113.13548:20 117.09376:10 117.09528:10 117.09987:10 123.11412:41 123.11569:41 123.11726:51 123.12039:20 123.12352:10 125.12601:10 127.14466:…
PE 32:0|PE 16:0_16:0	18.7954	692.52	229626	[M+H]+	692.523	C37H74NO8P	PE	SLKDGVPOSSLUAI-UHFFFAOYSA-N	O=C(OCC(OC(=O)CCCCCCCCCCCCCCC)COP(=O)(O)OCCN)CCCCCCCCCCCCCCC	100	203.059	692.45721:139 692.49066:139 692.50177:278 692.50549:139 692.50922:416 692.51294:1388 692.51666:1666 692.52039:2637 692.52405:2637 692.52777:833 692.53149:833 692.53522:1110 692.53894:139 693.51648:833 693.5202:694 693.52393:139 693.52765:694 693.53137:416 693.5351:416 693.54254:139 693.54999:139 694.49475:139 694.51337:278 694.53192:139 694.53564:278 695.13861:139 695.33594:139 695.48859:139 695.…	109.1035:31 109.10793:10 111.11995:20 111.12292:10 111.1259:10 113.13233:10 113.14285:10 121.09351:10 122.10867:10 123.1171:10 123.12022:10 123.12493:20 125.13375:10 127.14928:20 127.15246:10 131.07178:10 135.11787:10 137.13092:10 137.13258:20 137.14084:10 141.15469:10 142.0233:10 151.14909:10 151.15604:10 152.15932:10 155.18556:10 165.16269:10 165.16451:10 165.16814:10 166.16768:10 172.17448:10 …
FA 14:0	16.2206	227.209	208335	[M-H]-	227.202	C14H28O2	FA	TUNFSRHWOTWDNC-UHFFFAOYSA-N	O=C(O)CCCCCCCCCCCCC	100	914.069	226.9753:21 226.97955:21 226.98167:64 226.9838:171 226.98593:300 226.98805:300 226.99019:261 226.99231:154 226.99445:44 227.01572:21 227.02849:21 227.07104:44 227.17746:44 227.17958:44 227.19661:21 227.20087:181 227.203:638 227.20512:2129 227.20726:4003 227.20938:5807 227.21152:5389 227.21364:3904 227.21577:1958 227.2179:1169 227.22003:225 227.22215:89 227.22429:67 227.23067:22 227.24344:22 227.2…	112.98646:10 112.98795:20 112.98946:20 112.99096:20 112.99246:10 227.20131:41 227.20343:61 227.20557:20 227.20769:82 227.20982:82 227.21194:102 227.21408:71 227.2162:82 227.21834:31 227.22046:20 227.22685:20 227.22897:10 228.19858:10 228.21565:10
PG 32:1|PG 16:0_16:1	17.0886	738.523	198846	[M+NH4]+	738.528	C38H73O10P	PG	NOFOTAHTYLXZNV-UHFFFAOYSA-N	O=C(OCC(OC(=O)CCCCCCCC=CCCCCCC)COP(=O)(O)OCC(O)CO)CCCCCCCCCCCCCCC	100	723.682	738.33838:202 738.5072:405 738.51105:1215 738.51489:2227 738.51874:1417 738.52258:4453 738.52643:3644 738.53027:2227 738.53406:2834 738.5379:607 738.54175:202 738.54559:810 738.55328:202 739.48596:202 739.49365:202 739.50903:607 739.51288:202 739.51666:1012 739.52051:1215 739.52435:1619 739.5282:1417 739.53204:1012 739.53589:810 739.53973:810 739.54358:202 739.54742:202 739.55127:202 740.46924:20…	102.12941:5 102.13226:5 102.1394:5 107.08813:5 109.06532:5 109.09776:10 109.10218:10 109.10365:26 109.10661:10 109.10808:10 109.10956:10 109.11103:5 110.00218:5 111.07248:5 111.11118:5 111.11713:5 111.11861:10 111.1201:5 111.12159:5 111.12755:10 113.13549:5 119.09148:5 121.09833:5 121.10143:20 121.10454:5 121.10609:5 121.10765:5 121.1092:5 121.11076:5 122.10882:5 123.10941:5 123.11254:5 123.11411…
PE 34:3|PE 16:0_18:3	18.0191	714.503	183275	[M+H]+	714.507	C39H72NO8P	PE	QONZHKTZKTUIMU-UHFFFAOYSA-N	O=C(OCC(OC(=O)CCCCCCCC=CCC=CCC=CCC)COP(=O)(O)OCCN)CCCCCCCCCCCCCCC	100	667.521	714.05737:67 714.44232:67 714.44983:67 714.45361:67 714.46869:67 714.47247:67 714.48383:134 714.48761:334 714.49133:668 714.49512:1001 714.4989:2604 714.50269:3138 714.50647:2737 714.51025:2470 714.51398:1335 714.51776:868 714.52155:401 714.52533:334 714.52911:67 714.56305:67 714.60455:67 715.42761:67 715.48804:67 715.49561:467 715.49939:734 715.50317:1202 715.50696:1736 715.51074:1269 715.51447:…	102.12927:10 105.07246:10 105.07391:20 107.0807:10 107.08508:10 107.09093:20 107.09238:20 107.09531:20 109.06371:10 109.09763:10 109.0991:10 109.10057:10 109.10205:20 109.105:31 109.10648:10 109.10795:20 109.11089:10 111.07533:10 111.11997:20 111.12444:10 111.1289:10 113.09332:10 113.09631:10 113.10983:10 113.12785:10 115.08099:10 117.06918:10 117.10891:10 119.07903:10 119.08519:10 119.09135:10 1…
PG 35:1|PG 16:0_19:1	17.7471	780.568	166687	[M+NH4]+	780.575	C41H79O10P	PG	VZDFTHUVSLNPEO-UHFFFAOYSA-N	O=C(OCC(OC(=O)CCCCCCCC=CCCCCCCCCC)COP(=O)(O)OCC(O)CO)CCCCCCCCCCCCCCC	100	261.137	780.55634:388 780.56024:1165 780.56421:2524 780.56818:2912 780.57208:2524 780.57605:2330 780.57996:1359 780.58392:971 780.58789:1553 780.5918:777 780.59576:388 780.60364:194 781.54675:388 781.56256:388 781.56647:777 781.57043:1165 781.5744:1747 781.57831:194 781.58228:388 781.58624:971 781.59015:388 781.59808:194 781.60596:194 782.55359:194 782.56543:388 782.57336:388 782.58124:194 782.58521:194 …	102.12984:10 102.14126:10 109.09823:20 109.09971:20 109.10118:10 109.10561:20 111.11761:10 120.72781:10 123.11937:10 123.12093:10 123.12563:10 127.14204:10 129.12387:10 131.09517:10 133.08791:10 135.11702:10 135.11865:20 135.12358:10 137.13005:10 137.13336:20 137.13667:20 139.14465:10 139.14799:10 140.57233:10 147.11183:10 149.1344:10 149.13785:10 151.14301:10 151.16211:10 155.21811:10 163.15019:…
PG 34:2|PG 16:1_18:1	17.0886	764.544	128070	[M+NH4]+	764.544	C40H75O10P	PG	VCYYBLIRAQBPTM-UHFFFAOYSA-N	O=C(OCC(OC(=O)CCCCCCCC=CCCCCCCCC)COP(=O)(O)OCC(O)CO)CCCCCCCC=CCCCCCC	100	295.375	764.51276:405 764.52448:810 764.52838:405 764.53229:1215 764.53619:2024 764.5401:1822 764.54401:2227 764.54791:810 764.55182:1215 764.55573:1215 764.57526:202 765.50861:202 765.52032:202 765.52423:202 765.52814:202 765.53204:405 765.53595:810 765.53986:810 765.54376:405 765.54767:810 765.55157:405 765.55548:607 765.55939:405 765.56329:202 765.5672:202 766.52466:202 766.52856:405 766.53247:405 766…	102.12228:5 102.12513:5 102.12656:10 102.12941:20 102.13084:10 102.13369:5 102.13654:15 102.13797:5 104.13395:5 105.06825:5 105.07259:5 107.08229:5 107.08521:10 107.08813:10 107.0896:10 107.09106:5 107.09398:5 109.09333:5 109.09776:5 109.09923:20 109.10218:5 109.10365:20 109.10513:10 109.10661:10 109.10808:15 109.11103:5 111.08588:5 111.11266:5 111.11415:5 111.11713:10 111.11861:5 111.12606:5 111…
DG O-15:2_3:0	12.8603	372.31	124379	[M+H]+	372.311	C21H38O4	EtherDG	ZGKFCAOIDMQQTB-UHFFFAOYSA-N	O=C(OC(CO)COCCCCCCCC=CCC=CCCC)CC	100	105.054	372.07898:22 372.09259:87 372.09531:87 372.09802:153 372.10077:153 372.10349:131 372.1062:109 372.10892:131 372.11166:66 372.11438:22 372.1171:44 372.13071:22 372.13889:109 372.1416:350 372.14435:765 372.14706:1159 372.14978:1662 372.1525:1072 372.15524:722 372.15796:459 372.16068:153 372.16339:66 372.16614:87 372.18246:22 372.23422:22 372.2533:22 372.28326:22 372.2887:22 372.29144:22 372.29416:2…	101.06126:10 101.0641:10 101.0712:10 102.06443:10 103.74883:10 104.06258:10 104.06547:41 104.0669:20 104.06834:41 104.06979:92 104.07123:51 104.07267:133 104.0741:112 104.07555:92 104.07699:51 104.07843:20 104.07987:10 104.08707:10 106.10919:10 107.06837:10 107.07275:10 107.09174:10 113.09117:10 121.10378:10 121.11156:10 122.07686:41 122.07842:10 122.07998:20 122.08154:31 122.0831:20 122.08466:31…
PE 36:3|PE 18:1_18:2	18.331	742.53	114546	[M+H]+	742.538	C41H76NO8P	PE	GKAFCSRKMWFPSJ-UHFFFAOYSA-N	O=C(OCC(OC(=O)CCCCCCCC=CCC=CCCCCC)COP(=O)(O)OCCN)CCCCCCCC=CCCCCCCCC	100	309.482	742.51501:270 742.51886:135 742.52271:809 742.52655:675 742.5304:2833 742.53424:2024 742.53809:1214 742.54193:2024 742.54578:1214 742.54962:675 742.55347:540 742.56122:135 742.56506:135 742.58429:270 742.61121:135 743.52722:135 743.53107:270 743.53491:1079 743.53876:675 743.5426:135 743.54645:405 743.55029:540 743.5542:270 743.55804:405 743.56958:405 743.57343:270 744.52856:135 744.53625:270 744.…	102.12788:10 102.12931:10 102.13074:10 102.14928:10 107.0895:10 107.09242:10 109.10208:20 109.10798:10 109.10946:10 111.11256:10 111.11703:10 113.09935:10 119.09293:10 120.09348:10 121.09824:10 121.09978:10 121.10445:10 121.106:10 121.10911:10 123.11559:10 123.11715:10 123.12029:10 123.12185:10 125.13696:10 133.09697:10 133.10023:10 135.12122:10 137.13429:10 137.15413:10 141.09604:10 141.13293:10…
PE 29:0|PE 13:0_16:0	18.058	650.472	111996	[M+H]+	650.476	C34H68NO8P	PE	WNFMZXBGSIMPIS-UHFFFAOYSA-N	O=C(OCC(OC(=O)CCCCCCCCCCCCCCC)COP(=O)(O)OCCN)CCCCCCCCCCCC	100	251.804	649.99353:58 650.45435:173 650.45795:231 650.46155:346 650.46515:1441 650.46875:1268 650.47235:1556 650.47595:1614 650.47955:1556 650.48315:980 650.48676:461 650.49036:519 650.49396:58 650.50116:173 650.54437:58 651.45581:58 651.45941:58 651.46301:115 651.46661:173 651.47021:749 651.47382:231 651.47742:1037 651.48102:461 651.48462:403 651.48828:403 651.49188:173 651.49548:115 651.50269:58 651.682…	102.13355:10 109.09763:10 109.10352:20 109.105:10 109.10648:10 109.10795:10 109.10942:31 109.11089:20 110.10278:10 111.117:10 111.11848:10 111.12295:20 113.12635:10 113.13085:10 113.13536:10 123.11086:10 123.11555:10 123.11868:10 123.12025:10 123.12182:10 125.13377:31 125.13535:10 125.13851:10 127.14771:10 137.13426:10 139.14389:10 143.14111:10 143.1445:10 151.14738:10 155.01503:10 178.11644:10 1…
PE 35:3|PE 17:1_18:2	18.214	728.52	111117	[M+H]+	728.523	C40H74NO8P	PE	HAJJFLNUKSWRNU-UHFFFAOYSA-N	O=C(OCC(OC(=O)CCCCCCCC=CCC=CCCCCC)COP(=O)(O)OCCN)CCCCCCCC=CCCCCCCC	100	142.768	728.4472:54 728.46631:54 728.48914:54 728.50055:107 728.50439:376 728.50818:322 728.51202:536 728.51581:1073 728.51965:1395 728.52344:1180 728.52722:1073 728.53107:429 728.53485:322 728.5387:215 728.55011:107 728.55396:161 728.55774:215 728.56152:161 728.56537:644 728.56915:215 728.573:429 728.57678:161 728.58826:54 728.6073:54 728.61108:54 728.63397:54 729.44598:54 729.49939:54 729.50702:215 729…	102.12354:10 102.12924:10 102.13067:10 105.07387:10 106.7478:10 107.08358:20 107.08504:20 107.0865:10 107.08942:10 107.09235:10 109.10053:10 109.10201:20 109.10349:41 109.10496:20 109.10791:10 109.11086:10 111.04552:10 111.07826:10 111.07975:10 111.08719:10 111.11546:10 113.09628:10 119.0836:10 119.08668:20 121.0966:10 121.09815:10 121.09971:20 121.10281:10 121.10437:20 121.11058:10 121.11524:10 …
DG 36:1|DG 18:0_18:1	20.1605	640.59	110639	[M+NH4]+	640.588	C39H74O5	DG	SAEPUUXWQQNLGN-UHFFFAOYSA-N	O=C(OCC(OC(=O)CCCCCCCC=CCCCCCCCC)CO)CCCCCCCCCCCCCCCCC	100	691.454	640.49689:57 640.54688:114 640.55408:114 640.55762:57 640.56122:171 640.56476:57 640.5719:343 640.5755:229 640.57904:1257 640.58264:1942 640.58624:1771 640.58978:2114 640.59338:628 640.59692:628 640.60052:114 640.60406:57 640.61121:57 640.61481:114 641.41199:57 641.52997:57 641.54785:57 641.55145:57 641.55499:114 641.57288:57 641.57648:57 641.58002:343 641.58362:571 641.58722:343 641.59076:857 64…	102.12238:10 102.13237:10 103.07343:10 103.08204:10 105.07126:10 107.05027:10 107.08533:10 109.09788:10 109.1023:20 109.10378:31 109.1082:10 111.11874:10 111.12321:10 121.09848:10 121.10004:10 121.10625:10 122.0965:10 123.11427:10 123.11741:31 123.11897:10 123.12211:31 123.12367:10 123.12837:10 125.09616:10 125.12617:10 127.11139:10 135.11002:10 135.11823:10 135.11986:10 135.12151:10 137.123:10 1…
MG 16:1	15.2828	346.297	95268.9	[M+NH4]+	346.295	C19H36O4	MG	KVYUBFKSKZWZSV-UHFFFAOYSA-N	O=C(OCC(O)CO)CCCCCCCC=CCCCCCC	100	176.172	345.99518:22 346.1843:22 346.20004:22 346.23157:43 346.23419:22 346.24734:43 346.26572:22 346.26837:22 346.271:43 346.27362:22 346.27887:43 346.28149:86 346.28412:86 346.28674:454 346.28937:1016 346.29199:1664 346.29465:1751 346.29727:1967 346.2999:1275 346.30252:713 346.30515:259 346.30777:151 346.31039:65 346.31564:22 346.32092:22 346.3288:43 347.1149:22 347.1254:22 347.15436:22 347.18066:22 34…	101.09367:10 102.12695:10 105.03538:10 106.04785:10 107.08272:20 107.08418:10 107.08564:10 107.08856:41 107.09003:31 107.09148:41 107.09295:31 107.09441:10 109.09672:20 109.09819:31 109.09967:20 109.10114:41 109.10262:10 109.1041:10 109.10557:10 109.10704:10 109.10852:31 109.10999:10 111.07888:10 111.08037:10 111.08334:10 111.08632:10 111.08781:31 111.09079:10 111.11013:10 111.11163:10 111.1146:3…
PG 35:2|PG 17:1_18:1	17.321	778.553	93588.8	[M+NH4]+	778.559	C41H77O10P	PG	XSAFRXKUAFDXEW-UHFFFAOYSA-N	O=C(OCC(OC(=O)CCCCCCCC=CCCCCCCCC)COP(=O)(O)OCC(O)CO)CCCCCCCC=CCCCCCCC	100	406.97	778.5293:202 778.5332:202 778.53717:202 778.54108:405 778.54504:607 778.54895:2227 778.55292:2429 778.55682:1619 778.56079:2429 778.5647:810 778.56866:810 778.57263:405 778.57654:202 778.91541:202 779.53418:202 779.53815:202 779.54205:202 779.54602:202 779.55389:607 779.55786:1012 779.56177:810 779.56573:810 779.56964:405 779.58936:202 780.46478:202 780.53973:202 780.5437:202 780.55554:405 780.55…	101.06654:10 102.12965:10 102.91595:10 107.07961:10 107.08399:10 107.08545:10 108.77084:10 109.09799:10 109.09947:10 109.10094:20 109.10684:10 111.08314:10 111.08909:10 111.11736:10 116.06953:10 121.10012:10 121.10168:10 121.10323:31 121.10789:20 121.111:10 121.11411:10 123.12062:10 123.12218:10 123.13158:10 125.13572:20 130.06059:10 135.11169:10 135.11662:10 135.11827:20 135.1199:10 135.12155:10…
PE 26:0|PE 12:0_14:0	17.321	608.423	81469.5	[M+H]+	608.429	C31H62NO8P	PE	YFGPTSONISZCTI-UHFFFAOYSA-N	O=C(OCC(OC(=O)CCCCCCCCCCCCC)COP(=O)(O)OCCN)CCCCCCCCCCC	100	251.479	608.41577:202 608.41925:810 608.42273:810 608.42621:810 608.42969:1619 608.43317:405 608.43665:607 608.44012:405 608.4436:202 608.44708:202 609.41919:405 609.42267:202 609.42963:202 609.43311:810 609.43658:405 609.44006:202 609.44354:202 609.44702:202 610.16528:202 610.17578:202 610.17926:202 610.19666:405 610.41992:405 610.4234:202 610.42688:405 610.43036:202 610.4339:405 611.17017:202 611.1806:…	109.0951:10 109.09953:10 109.101:10 109.10394:20 109.10542:10 109.1069:10 109.10837:10 111.11593:10 111.11742:10 111.1189:10 113.12827:10 123.11285:10 123.11598:10 123.11755:10 131.06738:10 135.12161:10 137.12973:10 137.13469:10 137.13634:10 139.15265:10 155.13326:10 155.14029:10 155.14557:31 155.14732:20 155.14909:10 155.15085:10 155.15436:10 155.18427:10 169.07098:10 183.16458:10 183.16841:10 1…
DG 37:7	20.6281	647.461	78551.2	[M+Na]+	647.465	C40H64O5	DG	HWGDKLDOTMWARD-UHFFFAOYSA-N	O=C(OCC(OC(=O)CCCCCC=CCC=CCC=CCC=CCC=CCC=CCC=CCC)CO)CCCCCCCC	100	268.342	647.44287:378 647.44647:126 647.45007:1134 647.45361:1260 647.45721:756 647.46082:1890 647.46442:1134 647.46802:252 647.47162:126 647.47522:126 647.48956:126 647.49316:252 647.50037:126 647.52191:126 648.11847:126 648.43481:126 648.44202:126 648.44916:378 648.45276:252 648.45636:630 648.45996:630 648.46356:630 648.46716:252 648.47437:252 648.48871:126 648.53186:126 649.08215:126 649.0929:126 649.…	102.12365:3 105.07254:3 105.07399:3 107.09686:3 108.0957:3 109.10213:7 109.11098:3 110.10285:3 111.11559:3 115.05229:3 119.08835:3 119.08989:3 120.08889:3 121.09827:3 121.10449:3 121.1076:3 121.11071:3 122.10721:3 122.11189:3 124.09202:3 124.1282:3 132.09387:3 133.09375:3 133.09702:3 133.10027:3 133.1019:3 133.11493:3 134.10559:3 135.11305:3 135.11633:3 135.11798:7 137.06654:3 137.1244:3 137.1260…
MGDG O-15:4_21:5	18.1129	799.5	72685.2	[M-H]-	799.5	C45H70O9	EtherMGDG	FQRIDELBZYMHPI-UHFFFAOYSA-N	O=C(OC(COCCC=CCC=CCC=CCC=CCC)COC1OC(CO)C(O)C(O)C1O)CCCCC=CCC=CCC=CCC=CCC=CCC	100	385.899	799.0213:21 799.02527:42 799.04926:21 799.05322:21 799.06122:21 799.15704:21 799.38062:21 799.46045:21 799.48041:149 799.48444:149 799.4884:276 799.49237:488 799.4964:721 799.50037:870 799.50439:764 799.50836:552 799.51233:361 799.51636:276 799.52032:149 799.52435:64 799.52832:149 799.53235:21 799.9317:21 799.97162:21 800.479:21 800.48297:42 800.48694:127 800.49097:85 800.49493:403 800.49896:297 …	281.26535:10 417.25397:10 435.26242:10 435.26834:10 685.49109:10 685.49481:20 685.49847:41 685.5022:31 685.50586:20 685.50958:20 685.51697:41 685.52435:10 685.53546:10 685.54285:10 686.50452:10 799.49182:10 799.50385:10 799.50781:10 799.51178:10 799.51978:10 799.5238:10 799.52777:10 800.08289:10
TG 8:0_19:3_22:6	17.3598	836.639	68765	[M+H]+	836.64	C52H82O7	OxTG	ROYHTMXYCDOGJD-UHFFFAOYSA-N	O=C(OCC(OC(=O)CCCCCCCCC=CCC=CCC=CCC)COC(=O)CCCCCCC)CCC=CC=CC(O)CC=CCC=CCC=CCC=CCC	100	203.255	836.521:202 836.59039:202 836.62305:607 836.62714:405 836.63123:1012 836.63531:1822 836.6394:1012 836.64349:202 836.64758:810 836.65576:202 836.66394:202 837.55444:202 837.59125:202 837.63208:202 837.63617:810 837.64026:202 837.64435:202 837.64844:405 837.65253:202 837.65662:607 838.57629:202 838.62537:607 838.63354:405 838.63763:202 838.64581:202 840.57684:202	100.11638:10 101.11343:10 101.81174:10 101.81744:10 102.08832:21 102.08974:21 102.12113:10 102.12256:11 102.12399:74 102.12541:63 102.12684:262 102.12827:189 102.12969:220 102.13112:199 102.13255:219 102.13397:178 102.1354:73 102.13683:62 102.13825:20 102.13969:41 102.14111:20 102.14825:10 102.64259:11 104.00892:10 113.10876:10 133.08597:10 181.08763:10 184.09062:10 195.12875:10 197.08823:10 199.…
PG 37:2|PG 18:1_19:1	17.6696	806.587	64246.8	[M+NH4]+	806.591	C43H81O10P	PG	MESQKFRYTBATBY-UHFFFAOYSA-N	O=C(OCC(OC(=O)CCCCCCCC=CCCCCCCCCC)COP(=O)(O)OCC(O)CO)CCCCCCCC=CCCCCCCCC	100	251.833	806.56732:345 806.57532:690 806.57935:172 806.58337:690 806.58734:862 806.59137:345 806.5954:517 806.59943:517 806.60339:172 806.60742:172 806.62347:172 807.00043:172 807.09668:172 807.57013:345 807.57812:517 807.58215:172 807.58612:172 807.59015:172 807.59418:517 807.59821:172 807.60217:172 807.63428:172 808.52533:172 808.57349:172 808.5976:172 808.61365:172 808.61768:172 808.6297:172 809.61371:…	109.09928:10 109.10223:10 109.10518:10 109.10812:10 109.11255:10 111.09188:10 111.11272:10 111.12165:10 111.12314:10 113.089:10 113.09801:10 121.09377:20 121.09532:10 121.1031:20 121.10931:10 123.11579:10 123.11736:10 123.12049:10 125.13403:10 126.57704:10 135.1067:10 135.11:10 135.11984:10 135.12149:10 137.1263:10 142.15829:10 143.15665:10 149.1236:10 149.14946:10 151.15295:10 155.00134:10 155.0…
DG 41:9	17.2823	699.49	60187.2	[M+Na]+	699.496	C44H68O5	DG	WLSNBDKAYFVRSJ-UHFFFAOYSA-N	O=C(OCC(OC(=O)CCCC=CCC=CCC=CCC=CCC=CCC=CCC=CCC=CCC=CCC)CO)CCCCCCCC	100	162.717	699.47833:202 699.48206:405 699.48578:202 699.48956:810 699.49329:810 699.49701:607 699.50073:810 699.50446:405 699.50824:202 699.62024:202 700.46454:202 700.47943:202 700.48322:202 700.49066:810 700.49438:202 700.49817:405 700.50189:202 701.51123:202 703.55078:202 704.4649:202 704.46863:202 704.47614:405 704.47986:202 704.48364:202 704.48737:405	105.06535:10 109.10218:10 109.10513:10 109.10661:10 109.1125:10 111.08439:10 111.12308:10 113.12949:10 121.09833:10 121.09988:10 121.10921:10 123.11411:10 123.12195:10 123.12351:20 135.12624:10 137.13437:10 143.14291:10 145.10239:10 147.06148:10 153.12411:10 154.09183:10 154.89737:10 155.00282:10 155.00458:10 155.0081:20 155.00986:31 155.01161:31 155.01337:20 155.01514:31 155.01689:10 155.01865:4…
PG 14:0_18:0	17.9546	785.482	59774.7	[M-H]-	785.482	C38H75O14P	OxPG	VLLGWHAHHRRLBG-UHFFFAOYSA-N	O=C(OCC(OC(=O)CCCC(O)CCC(O)CCCC(O)CCCCCCO)COP(=O)(O)OCC(O)CO)CCCCCCCCCCCCC	100	359.644	785.12207:34 785.15375:34 785.25262:34 785.44263:34 785.4624:67 785.46637:34 785.47034:101 785.4743:168 785.47821:538 785.48218:807 785.48615:706 785.49011:639 785.49408:639 785.49805:471 785.50195:202 785.50592:67 785.50989:101 785.51385:34 785.56134:34 785.59698:34 786.0166:34 786.04828:34 786.08392:34 786.11957:34 786.46008:34 786.46802:34 786.47198:101 786.47595:101 786.47992:235 786.48389:16…	403.24197:10 417.2569:10 671.48016:20 671.48383:10 671.49115:10 671.49475:10 671.50208:10 765.05603:10 785.48627:10 785.4942:20 785.50604:10
DG 33:2|DG 16:1_17:1	19.1055	596.521	59053.9	[M+NH4]+	596.525	C36H66O5	DG	OYJYEQOXOMXSAZ-UHFFFAOYSA-N	O=C(OCC(OC(=O)CCCCCCCC=CCCCCCCC)CO)CCCCCCCC=CCCCCCC	100	159.829	596.47656:76 596.47998:76 596.48346:76 596.50067:76 596.50415:151 596.50757:76 596.51105:76 596.51447:680 596.51794:604 596.52136:1360 596.52484:906 596.52826:227 596.53174:604 596.53516:453 596.53864:76 596.54205:453 596.54553:76 596.64209:76 597.37:76 597.50806:76 597.51147:76 597.51495:76 597.51843:227 597.52185:227 597.52533:453 597.52875:529 597.53223:453 597.53564:151 597.53912:76 597.54254…	102.13065:10 103.52663:10 107.08649:10 107.08795:10 107.08941:10 109.10052:10 109.10347:10 109.10494:10 109.10641:20 111.12289:10 113.09175:10 121.10123:10 121.10279:20 121.10435:20 121.1059:20 121.11366:10 123.11861:10 125.10211:10 125.10527:10 135.11288:10 135.11453:20 135.11781:10 135.11946:10 135.12109:10 135.12766:10 135.13095:10 137.09613:10 137.13416:20 137.13582:10 137.14078:10 139.11548:…
DG 28:2	18.058	531.404	52468.5	[M+Na]+	531.402	C31H56O5	DG	ROHANZJEYWIHHE-UHFFFAOYSA-N	O=C(OCC(OC(=O)CCCCCCCCCC=CCC=CCCCCC)CO)CCCCCCC	100	99.6659	531.3551:58 531.3681:58 531.3844:58 531.3974:403 531.40063:634 531.40393:1153 531.40717:1153 531.4104:749 531.4137:461 531.41693:346 531.42017:115 531.4267:58 531.44623:58 532.3808:58 532.40033:231 532.40363:288 532.40686:346 532.4101:231 532.41339:173 532.41663:115 532.41986:115 532.42639:58 532.45245:58 532.45575:58 532.46875:58 532.50458:58 532.51111:58 532.5274:58 533.28033:58 533.2901:58 533…	104.99579:20 104.99723:31 104.99868:31 105.00013:51 105.00157:20 105.00302:82 105.00446:122 105.00591:133 105.00736:92 105.0088:41 105.01025:41 105.0117:31 105.01315:31 105.10287:10 111.10809:10 111.11552:10 111.12892:10 115.02043:10 123.00124:10 123.0075:10 123.01063:31 123.01689:10 123.01846:10 123.02159:10 126.06106:10 127.10634:10 127.15091:20 133.03181:10 155.11526:10 159.01166:10 161.08369:…
DG 31:1|DG 14:0_17:1	19.1443	570.51	51937.7	[M+NH4]+	570.509	C34H64O5	DG	CWJDHJXDPBOJNU-UHFFFAOYSA-N	O=C(OCC(OC(=O)CCCCCCCC=CCCCCCCC)CO)CCCCCCCCCCCCC	100	185.61	570.41956:77 570.49377:230 570.49713:153 570.50049:460 570.50385:844 570.50726:767 570.51062:998 570.51398:537 570.51733:614 570.52075:153 570.53082:77 570.54095:77 571.39453:77 571.47888:77 571.48566:77 571.49915:77 571.50256:153 571.50592:307 571.50928:384 571.51263:307 571.51605:307 571.51941:153 571.52618:77 571.54303:153 571.56329:77 572.43451:77 572.45813:77 572.49872:153 572.50208:77 572.5…	102.13207:10 103.0416:10 103.07314:10 103.08174:10 109.10345:20 109.10493:10 109.10641:10 109.10788:10 111.07972:10 111.11693:10 111.12139:10 121.10433:20 121.10744:10 123.12331:10 123.12487:10 125.13527:10 127.14285:10 129.0573:10 130.15517:10 132.42171:10 133.09033:10 135.1096:10 135.11288:10 135.11453:10 137.13416:10 139.14545:10 141.16971:10 142.09389:10 143.10722:10 143.16972:10 149.13347:10…
DG 34:0	16.9332	619.528	47128.4	[M+Na]+	619.527	C37H72O5	DG	SSJMMYPUZPYGQU-UHFFFAOYSA-N	O=C(OCC(OC(=O)CCCCCCC)CO)CCCCCCCCCCCCCCCCCCCCCCCCC	100	131.262	619.30151:202 619.38586:202 619.3894:202 619.39288:202 619.47723:202 619.48077:202 619.51941:202 619.52289:810 619.52643:810 619.52997:405 619.53345:405 619.54047:405 619.54755:405 619.57916:202 619.66351:202 620.41589:202 620.5249:202 620.52844:607 620.53192:607 620.53546:202 620.53894:202 620.54248:405 620.54602:202 620.63391:202 621.52063:202 621.53827:202 622.51721:202 622.52423:202 622.60175…	107.0844:10 107.09317:10 109.09989:10 109.10284:10 109.10874:10 109.15299:10 111.11929:10 121.09441:20 121.09751:10 121.09907:20 123.1133:10 123.11643:10 123.1227:10 123.12896:10 125.00676:10 135.10901:10 135.1172:51 135.11885:10 135.12213:10 135.12378:10 135.12706:10 137.12529:10 137.13356:10 137.14017:10 141.13222:10 145.10327:10 149.13115:10 149.1346:10 149.13805:10 153.12506:10 163.14497:10 1…
DG 32:0	16.6177	591.495	46330	[M+Na]+	591.496	C35H68O5	DG	IMXMTGVRZTUYOM-UHFFFAOYSA-N	O=C(OCC(OC(=O)CCCCCCC)CO)CCCCCCCCCCCCCCCCCCCCCCC	100	17.4288	591.25458:61 591.26831:15 591.38165:15 591.38507:31 591.39191:31 591.39539:61 591.3988:230 591.40222:215 591.40564:199 591.40912:123 591.41254:138 591.41595:31 591.41943:77 591.42285:92 591.42627:92 591.42969:77 591.43317:77 591.43658:77 591.44:61 591.44342:31 591.4469:31 591.45032:15 591.45374:46 591.46747:31 591.47089:15 591.47778:15 591.4812:31 591.48462:92 591.4881:153 591.49152:291 591.49493…	102.12999:10 102.13284:10 102.13712:10 105.07175:10 107.04491:10 109.09543:10 109.09838:20 109.09985:20 109.10133:20 109.10281:41 109.1087:20 111.07461:10 111.11478:10 111.11926:10 119.08138:10 119.08292:10 121.10214:10 121.10369:20 121.10525:20 121.10991:10 121.11147:10 123.07723:10 123.11483:10 123.11953:10 123.12109:20 123.12423:10 123.12737:10 123.13676:10 125.13305:10 127.14857:10 131.07593:…
TG 8:0_17:3_22:6	17.476	808.608	41933.2	[M+H]+	808.609	C50H78O7	OxTG	PWBAHGQPJAROBQ-UHFFFAOYSA-N	O=C(OCC(OC(=O)CCCCCCC=CCC=CCC=CCC)COC(=O)CCCCCCC)CCC=CC=CC(O)CC=CCC=CCC=CCC=CCC	100	124.328	808.56903:202 808.58514:202 808.58911:405 808.59314:607 808.6012:202 808.60516:405 808.60919:202 808.62128:202 808.62524:202 808.62927:202 809.4566:202 809.56104:202 809.58514:405 809.59717:202 809.6012:405 809.60522:405 809.60925:405 809.61328:405 809.61725:405 809.62128:405 809.62531:202 810.53351:202 810.60583:202 811.60712:202 811.61115:202 813.5108:202	100.90304:5 102.12932:5 106.07061:5 109.09914:5 109.10651:5 109.11241:5 119.0883:5 121.09823:5 123.11401:5 123.11559:10 123.12029:5 125.13223:5 133.10185:5 135.11957:5 135.13434:5 137.14088:5 138.13809:5 139.15056:5 141.12454:5 149.13531:5 163.15469:5 163.15829:5 165.16272:5 171.17365:5 185.07233:5 185.11842:5 190.17024:5 191.14699:5 197.07785:5 197.07983:5 197.08182:5 209.16035:5 211.16014:5 217…
PE 30:1	17.9413	684.455	39026	[M+Na]+	684.458	C35H68NO8P	PE	LMPONRAORJDDIY-UHFFFAOYSA-N	O=C(OCC(OC(=O)CCCCCCCCCCCC=CCCCCCCCCCC)COP(=O)(O)OCCN)CCCCC	100	77.4295	684.18927:196 684.19666:98 684.41455:98 684.43304:98 684.44409:196 684.44781:687 684.45154:196 684.4552:785 684.45892:785 684.46259:294 684.46631:687 684.46997:196 684.47369:98 684.49213:98 684.51062:98 684.57709:98 685.13507:98 685.19049:98 685.2016:294 685.20526:98 685.20898:98 685.22003:98 685.43445:98 685.44922:294 685.4566:196 685.46033:490 685.46399:294 685.47137:98 685.4751:294 685.48248:9…	102.12762:20 102.1319:10 109.10033:10 109.10476:20 120.9597:10 120.96125:10 120.96281:10 120.96436:10 120.96591:20 120.96747:31 120.97057:51 120.97212:20 120.97368:10 121.10727:10 123.1153:10 128.07573:10 130.15982:10 146.00482:10 146.98575:10 147.06621:10 147.07306:10 149.07468:10 163.99771:10 163.99953:20 164.00133:31 164.00314:20 164.00494:82 164.00676:20 164.00856:82 164.01038:143 164.01218:5…
MG 18:0	17.0886	376.345	38936.7	[M+NH4]+	376.342	C21H42O4	MG	VBICKXHEKHSIBG-UHFFFAOYSA-N	O=C(OCC(O)CO)CCCCCCCCCCCCCCCCC	100	76.0706	376.2739:202 376.33688:405 376.33963:405 376.34235:202 376.34509:1012 377.29614:202 377.30988:202 377.31534:202 377.33182:202 377.34003:202 377.34827:202 377.36472:202 377.3949:202 378.37198:202 379.22388:202 379.33112:202 379.3476:202 380.2226:202 380.30795:202 380.32724:202 380.6412:202 381.29434:405 381.29709:405 381.29984:405 381.30261:607 381.30811:202 381.3219:202 381.33844:202	103.08193:10 109.09333:10 109.09776:10 109.09923:20 109.10071:10 109.10218:41 109.10661:20 109.10808:20 111.11713:20 111.12159:31 111.12904:10 111.13499:10 120.07811:10 121.10765:10 123.12038:10 123.12351:10 123.12821:10 125.13232:10 130.06519:10 134.09093:10 135.12294:10 137.13272:20 137.13768:10 138.13654:10 139.15732:10 141.16992:10 145.1279:10 151.14748:20 151.15096:10 167.15027:10 174.13658:…
FA 20:1	17.8367	309.286	35160.7	[M-H]-	309.28	C20H38O2	FA	BITHHVVYSMSWAG-UHFFFAOYSA-N	O=C(O)CCCCCCCCCC=CCCCCCCCC	100	476.306	308.93637:89 309.01086:89 309.02823:89 309.21198:89 309.28149:178 309.28397:267 309.28647:624 309.28894:356 309.29144:445 309.29391:445 309.29639:534 309.29889:89 310.29065:178 310.29312:356 310.29562:89 310.2981:89 310.3006:89 310.31055:89 310.99503:89 311.17685:89 311.17935:89 311.22916:89 311.29645:89 311.29892:89 311.30142:89 312.30637:89 312.97806:89 313.17294:89	229.00975:10 308.33478:10 309.28027:10 309.28275:71 309.28525:31 309.28772:10 309.29022:10 309.29269:41 309.29517:10 310.01584:10 310.03323:10 311.69147:10
ST 27:0	14.8939	411.359	35103.7	[M+H]+	411.36	C27H48O	ST	QYIXCDOBOSTCEI-UHFFFAOYSA-N	OC1CCC2(C)C(CCC3C4CCC(C(C)CCCC(C)C)C4(C)CCC32)C1	100	29.8465	411.17618:154 411.22772:154 411.25061:154 411.31647:154 411.35083:309 411.3537:617 411.35657:463 411.35944:771 411.3623:463 411.37088:154 411.39093:154 411.41385:154 411.81775:154 412.20178:154 412.29926:154 412.30212:154 412.30786:154 412.3566:154 412.35947:154 412.37091:154 412.42255:154 413.31189:154 413.34348:154 413.35782:154 413.4382:154 413.79428:154 414.28842:154 414.35165:154 414.37177:1…	112.07855:10 118.09142:10 129.1002:10 129.10341:10 129.11143:10 130.08389:31 130.09195:10 130.09355:10 135.11742:10 137.13377:10 145.10179:10 147.07629:10 147.11055:10 147.11226:10 147.11397:10 147.1174:10 147.12082:10 150.25253:10 165.08789:10 171.07349:10 178.9971:10 209.10695:10 237.11555:10 248.21788:10 253.11795:10 254.17709:10 265.16367:10 267.13544:10 280.17715:10 299.23221:10 305.21402:10…
DG 40:9	17.0886	685.486	35097.7	[M+Na]+	685.48	C43H66O5	DG	OZSHEIJSNNMOEO-UHFFFAOYSA-N	O=C(OCC(OC(=O)CCCC=CCC=CCC=CCC=CCC=CCC=CCC=CCC=CCC=CCC)CO)CCCCCCC	100	37.9029	685.46338:202 685.47076:405 685.47449:810 685.47815:607 685.48187:202 685.48926:202 685.49664:202 685.57062:202 686.18439:202 686.19183:202 686.46552:202 686.48401:202 686.48773:202 686.51361:202 687.48694:202 687.50543:202 688.4646:202 688.51648:202 688.52386:202 689.16498:202 689.5097:202 689.52826:202 690.44806:202 690.45917:202 690.46661:405 690.474:202 690.47772:202	107.09025:10 109.10874:10 111.11781:10 113.09113:10 113.13168:10 115.89969:10 121.10217:10 121.10683:10 123.11643:10 125.13466:10 131.07272:10 133.08647:10 133.09462:10 136.99635:10 137.00296:20 137.00462:20 142.1741:10 148.07777:10 151.16229:10 155.00026:10 155.00201:10 155.00377:10 155.00554:10 155.00729:20 155.00905:20 155.0108:61 155.01256:20 155.01433:31 155.01608:10 155.01784:10 155.02135:1…
DG 34:0|DG 16:0_18:0	20.1997	614.572	34583.4	[M+NH4]+	614.572	C37H72O5	DG	ONCLVQFEAFTXMN-UHFFFAOYSA-N	O=C(OCC(OC(=O)CCCCCCCCCCCCCCCCC)CO)CCCCCCCCCCCCCCC	100	183.084	614.40387:46 614.42487:46 614.44586:46 614.45288:46 614.4809:46 614.5509:46 614.55438:93 614.55786:186 614.5614:372 614.56488:465 614.56836:465 614.5719:651 614.57538:186 614.57886:279 614.5824:186 614.58588:232 614.58942:46 614.5929:139 614.59991:46 615.39471:46 615.45074:46 615.46826:46 615.52783:46 615.54883:46 615.55585:46 615.56287:93 615.56635:186 615.56989:279 615.57336:186 615.57684:139 6…	109.10053:10 109.10643:10 111.10951:10 119.08516:10 121.1075:10 123.12022:10 123.12492:10 144.05815:10 153.16595:10 159.12206:10 165.17181:10 172.20789:10 175.1441:10 183.21005:10 208.12238:10 217.13144:10 218.00822:10 224.07478:10 231.21327:10 234.23094:10 239.22961:10 239.2318:10 239.24927:10 257.24362:10 267.26968:10 267.27429:10 268.99213:10 278.21701:10 282.00977:10 284.27634:10 285.27469:10…
DG 30:1|DG 16:0_14:1	18.8341	556.494	34441	[M+NH4]+	556.494	C33H62O5	DG	ZQTJALCDHQZOKF-UHFFFAOYSA-N	O=C(OCC(OC(=O)CCCCCCCC=CCCCC)CO)CCCCCCCCCCCCCCC	100	109.979	556.48419:607 556.48749:202 556.49414:1417 556.4975:202 556.50085:405 556.50415:202 557.48053:202 557.48718:202 557.49048:202 557.49719:202 557.50385:202 557.54718:202 558.43103:202 560.38794:202 561.44128:202 561.46136:202 561.48145:202 561.48474:202 561.4881:405	107.08238:10 107.08969:10 109.10227:10 109.10374:10 109.1067:10 111.04877:10 121.09842:10 121.10152:10 121.10308:10 121.10464:10 121.11085:10 122.08551:10 123.11734:10 123.12987:10 125.09766:10 132.08427:10 135.11812:20 137.13116:10 137.13446:10 139.11745:10 149.13377:10 151.14236:10 153.13295:10 153.13469:10 200.24226:10 209.1871:10 211.20343:10 221.22641:10 237.22035:10 239.22307:10 239.23181:1…
FA 14:1	15.1885	225.194	34204.4	[M-H]-	225.186	C14H26O2	FA	YWWVWXASSLXJHU-UHFFFAOYSA-N	O=C(O)CCCCCCCC=CCCCC	100	201.866	224.99663:29 225.00298:29 225.00722:29 225.17249:29 225.17883:29 225.18307:87 225.1852:58 225.18732:87 225.18944:174 225.19154:522 225.19366:695 225.19579:666 225.19791:464 225.20003:174 225.20215:116 225.20427:29 225.21062:29 226.12283:29 226.19292:29 226.19505:145 226.19717:87 226.1993:145 226.20142:116 226.20354:58 226.20567:29 226.97945:29 226.98158:58 226.9837:203 226.98584:145 226.98796:145…	130.99681:10 225.18976:10 225.20459:10
DG 31:0|DG 15:0_16:0	19.4563	572.522	33993	[M+NH4]+	572.525	C34H66O5	DG	PENDWALPEZESAS-UHFFFAOYSA-N	O=C(OCC(OC(=O)CCCCCCCCCCCCCCC)CO)CCCCCCCCCCCCCC	100	81.5587	572.14093:36 572.34698:36 572.37738:36 572.39423:36 572.4314:36 572.43481:36 572.43817:36 572.44153:36 572.44495:109 572.46521:36 572.4787:73 572.50574:146 572.51587:182 572.51923:182 572.52264:728 572.526:437 572.52936:146 572.53278:218 572.53613:182 572.53949:73 572.54962:36 572.56995:36 572.80981:36 573.09033:36 573.39459:36 573.40131:36 573.42499:36 573.44189:36 573.45203:73 573.46222:36 573.…	109.09749:10 109.10191:10 111.11239:10 111.11536:10 123.11697:10 123.12009:10 123.12637:10 125.10992:10 125.12888:10 126.12747:10 129.05562:10 135.11281:10 137.13243:10 137.1407:10 158.15442:10 165.16978:10 190.12915:10 211.20303:10 215.20256:10 225.08583:10 225.20871:10 225.21295:10 225.21719:10 225.22144:10 225.22566:10 225.2299:10 229.14145:10 229.21199:10 229.21626:10 231.17426:10 237.10252:1…
DG 51:10	17.2823	837.636	32433.3	[M+Na]+	837.637	C54H86O5	DG	LNQUDQYFEPJWDG-UHFFFAOYSA-N	O=C(OCC(OC(=O)CCCCCCC=CCC=CCC=CCC=CCC=CCC=CCC=CCC=CCC=CCC=CCC)CO)CCCCCCCCCCCC	100	91.9345	837.62842:405 837.63251:202 837.6366:607 837.64069:405 837.65295:202 838.49902:202 838.56854:202 838.63806:202 838.64215:202 838.65033:202 839.64417:202 840.33575:202 840.56909:202 842.5556:202 842.56378:202	101.81422:5 102.09366:5 102.10935:5 102.12077:5 102.12219:16 102.12362:62 102.12505:46 102.12647:124 102.1279:124 102.12933:191 102.13075:232 102.13218:139 102.13361:108 102.13503:73 102.13646:41 102.13789:41 102.13931:15 102.14074:5 102.14359:15 102.14503:5 102.24351:5 102.67656:5 103.08759:10 103.12486:5 103.12629:5 103.12772:20 103.12916:10 103.13059:5 103.13203:26 103.13346:26 103.1349:36 103…
PC O-39:3	21.1357	812.653	31861	[M+H]+	812.653	C47H90NO7P	EtherPC	BICZDUAHLDHNDU-UHFFFAOYSA-N	O=C(OC(COCCCCCCCCCCC)COP(=O)([O-])OCC[N+](C)(C)C)CCCCCCCCCCCCC=CCC=CCC=CCCCCCCC	100	56.0207	812.47552:16 812.51581:16 812.54797:16 812.55603:16 812.56006:32 812.56409:16 812.56812:16 812.57214:16 812.58423:16 812.60034:16 812.61639:16 812.62042:16 812.62848:49 812.63654:81 812.64056:195 812.64459:357 812.64862:259 812.65265:405 812.65668:340 812.66071:227 812.66473:259 812.66876:81 812.67279:49 812.67682:16 812.68079:16 813.44977:16 813.57062:16 813.5827:16 813.59076:16 813.59875:16 813…	103.05579:10 107.08341:10 107.08779:10 107.09218:10 109.10331:10 119.10036:10 121.10262:10 121.10728:10 123.11531:10 123.12315:10 133.11134:10 135.11765:10 135.11929:10 135.12093:10 137.13399:10 139.14862:10 141.06219:10 145.1037:10 149.14363:10 149.14536:10 149.14708:10 151.07419:10 151.15402:10 157.09779:10 157.12788:10 163.15077:20 163.15439:20 163.15799:10 171.11792:10 175.14001:10 175.14561:…
SL 12:1	19.7297	509.362	31178.5	[M+H]+	509.362	C25H49NO6S	SL	KVFVNYBSKMXODO-UHFFFAOYSA-N	O=C(N(CC(O)C=CCCCCCCC)CS(=O)(=O)O)C(O)CCCCCCCCCCC	100	65.1866	509.12927:50 509.2854:50 509.33319:50 509.33636:50 509.34912:100 509.35233:199 509.3555:149 509.35867:149 509.36188:648 509.36505:249 509.36826:349 509.37143:149 509.3746:299 509.37781:50 509.38098:50 509.44791:50 509.45111:50 509.45746:50 509.48615:50 509.48935:100 509.50845:50 509.54034:50 509.59134:50 510.28641:50 510.35657:149 510.35977:100 510.36295:100 510.36615:100 510.36932:199 510.37253:…	103.06313:10 107.08359:10 109.10201:10 109.10349:10 109.10497:10 109.11086:10 121.11216:10 133.08878:10 133.10017:10 133.10507:10 133.10669:10 135.11296:10 137.05489:10 137.05984:10 147.11443:10 147.11615:31 149.14046:10 149.14563:10 151.08141:10 151.11438:10 151.15257:10 155.09238:10 157.09987:10 161.13385:10 161.14461:10 163.14026:10 163.14748:10 163.15108:10 166.06396:10 167.03154:10 167.06073…
DG 36:2	19.6123	643.526	31169.1	[M+Na]+	643.527	C39H72O5	DG	LWKIYUMZYBCPGM-UHFFFAOYSA-N	O=C(OCC(OC(=O)CCCCCCCCCCCCCCCC=CCC=CCCCCCCC)CO)CCCCCCC	100	162.13	643.47583:83 643.48657:83 643.50446:166 643.5152:166 643.5188:249 643.5224:416 643.52594:998 643.52954:249 643.53314:249 643.53668:166 643.54028:166 643.54742:83 643.59045:83 644.51489:249 644.51849:249 644.52209:249 644.52563:166 644.52924:333 644.53284:166 644.53638:249 644.54358:166 644.54718:83 644.55072:83 645.52252:83 645.53326:166 645.53687:166 645.54047:166 646.46277:83 646.62073:83 646.6…	102.12937:10 103.12921:10 163.14943:10 166.16057:10 183.11845:10 187.15088:10 216.09872:10 220.11272:10 220.119:20 231.09314:10 245.09613:10 265.26529:10 281.15451:10 305.24152:10 305.24646:10 314.29431:10 328.24561:10 331.19656:10 339.26993:10 339.27774:10 339.28033:10 339.28293:10 339.28815:10 339.29074:10 339.29593:10 339.29855:20 339.30115:20 339.30896:10 342.21509:10 349.20871:10 361.26077:1…
MGDG 20:0_22:6	17.4372	876.656	30992.2	[M+H]+	876.656	C51H86O10	MGDG	SDHCNNXRHYHSNH-UHFFFAOYSA-N	O=C(OCC(OC(=O)CCC=CCC=CCC=CCC=CCC=CCC=CCC)COC1OC(CO)C(O)C(O)C1O)CCCCCCCCCCCCCCCCCCC	100	96.4827	876.64655:202 876.65076:202 876.65491:202 876.65906:405 876.66327:405 876.66742:810 876.67163:405 876.67578:202 876.67999:405 876.74689:202 877.66266:810 877.66687:405 877.67944:202 877.68359:202 878.61664:202 878.6543:202 878.65851:202 878.67523:202 878.69196:202 880.6225:202	100.12166:5 101.80994:5 102.09936:5 102.12218:20 102.12361:41 102.12504:61 102.12646:87 102.12789:138 102.12932:143 102.13074:128 102.13217:117 102.1336:82 102.13503:77 102.13645:51 102.13789:46 102.13931:26 102.14074:15 102.14217:5 102.14502:5 102.1493:5 102.17927:5 102.21924:5 102.7252:5 102.87981:5 102.93568:5 107.08659:5 114.12726:5 118.12724:5 128.13515:5 128.13835:5 128.14154:15 128.14314:1…
DG 34:1	26.8721	617.507	29883.2	[M+Na]+	617.511	C37H70O5	DG	GXKVCDAYOVXTID-UHFFFAOYSA-N	O=C(OCC(OC(=O)CCCCCCCCCCCCCC=CCCCCCCCCCC)CO)CCCCCCC	100	43.1342	617.29712:19 617.33221:19 617.41992:19 617.44446:19 617.44794:19 617.45148:19 617.45496:76 617.4585:57 617.46198:38 617.46552:19 617.46899:38 617.48303:38 617.48657:19 617.49005:38 617.49359:114 617.49707:95 617.50061:360 617.50409:587 617.50763:1041 617.51111:682 617.51465:852 617.51813:341 617.52167:151 617.52515:76 617.52869:76 617.53217:38 617.53918:170 617.54272:151 617.5462:133 617.54968:22…	109.09707:10 109.09854:10 109.10002:10 109.10445:10 109.10887:10 111.11793:10 111.12239:10 113.09576:10 121.10229:10 121.10851:10 123.11341:10 137.12869:10 137.132:10 163.14685:10 163.15227:10 171.08067:10 179.18584:10 184.0838:10 195.58749:10 228.06084:10 239.24629:10 247.23076:10 247.23743:10 247.23964:10 247.24187:10 249.56734:10 254.12039:10 261.26669:10 265.24597:10 265.24826:20 265.25058:10…
DG 44:8	17.6696	743.558	28626	[M+Na]+	743.558	C47H76O5	DG	URXGFOOVUWVAQZ-UHFFFAOYSA-N	O=C(OCC(OC(=O)CCCCCCCCCCC=CCC=CCC=CCC=CCC=CCC=CCC=CCC=CCC)CO)CCCCCCC	100	170.206	743.5426:172 743.54645:345 743.55029:345 743.55414:345 743.55798:862 743.56183:172 743.56567:172 743.56952:517 743.57336:172 743.5965:172 744.50537:172 744.51312:172 744.51697:172 744.54779:172 744.55933:345 744.57086:172 744.57477:345 744.58246:172 744.5863:172 745.49194:172 745.50354:172 745.50739:172 745.51508:172 745.52283:172 745.52667:345 745.53436:517 745.53821:517 745.54211:345 745.54596:…	107.0886:10 107.09591:10 109.09823:10 109.10413:20 109.10855:10 109.11298:10 109.12183:10 111.08041:10 111.12803:10 117.07442:10 121.10198:10 121.10354:10 123.11623:20 127.10543:10 127.11498:10 128.06552:10 133.0993:10 133.10257:10 133.10745:10 135.11209:10 135.11537:10 135.11865:10 135.1203:10 137.12675:10 137.1284:10 137.13336:10 137.13998:10 141.12698:10 147.11868:10 147.12897:10 149.1275:10 1…
DG 36:3|DG 18:1_18:2	19.3002	636.554	27306.1	[M+NH4]+	636.556	C39H70O5	DG	BLZVZPYMHLXLHG-UHFFFAOYSA-N	O=C(OCC(OC(=O)CCCCCCCC=CCC=CCCCCC)CO)CCCCCCCC=CCCCCCCCC	100	31.3497	636.42548:43 636.42908:43 636.45044:43 636.45398:173 636.46112:86 636.46466:43 636.4718:43 636.54303:86 636.54657:130 636.55017:346 636.55371:605 636.55731:432 636.56085:216 636.56439:86 636.56799:130 636.57153:43 636.57507:86 636.58221:43 636.5965:43 637.44818:86 637.4624:43 637.53375:43 637.54083:43 637.54443:43 637.54797:86 637.55157:216 637.55511:259 637.55865:346 637.56226:43 637.5658:216 63…	100.11311:10 105.06664:10 105.06954:10 105.07243:10 107.08505:10 107.08797:10 107.0909:10 109.09907:10 109.10349:10 111.11697:10 115.08399:10 119.08823:10 119.09902:10 121.09972:10 121.10127:10 121.10283:20 121.10439:10 121.1106:10 123.11239:10 123.11552:10 123.12335:10 131.0847:10 133.07899:10 133.08876:10 133.10016:10 135.11623:10 135.11787:10 135.12279:10 139.11221:10 149.13525:10 163.14383:10…
DG 35:1	20.0434	631.531	25879.3	[M+Na]+	631.527	C38H72O5	DG	WIHQZDOGTZUFJJ-UHFFFAOYSA-N	O=C(OCC(OC(=O)CCCCCCCCCCCCCCC=CCCCCCCCCCC)CO)CCCCCCC	100	60.925	631.47034:22 631.47748:22 631.50586:44 631.5094:22 631.51294:22 631.51648:310 631.52002:310 631.52356:355 631.5271:399 631.5307:488 631.53424:200 631.53778:67 631.54132:67 631.54486:67 631.5484:22 631.55554:89 631.55908:177 631.56262:244 631.56616:177 631.5697:67 631.57324:67 631.57678:44 631.58032:44 631.85004:22 632.50323:22 632.51392:22 632.51746:44 632.52454:200 632.52814:222 632.53168:155 63…	107.09223:10 109.10042:10 109.10337:10 111.11832:10 111.11982:10 111.12131:10 121.1027:20 123.12166:10 135.11118:10 135.12759:10 145.1021:10 149.12996:10 151.1368:10 151.13853:10 183.07036:10 205.19727:10 209.19289:10 227.06665:10 243.23367:10 253.19217:10 257.21387:10 265.25339:10 273.25327:10 275.27588:10 275.27823:10 279.26801:10 293.28058:10 293.28299:10 293.28543:10 293.28784:10 293.29025:10…
PG 17:1_22:6	16.6573	853.487	25695.9	[M-H]-	853.487	C45H75O13P	OxPG	LDYKJVIKRLKYKW-UHFFFAOYSA-N	O=C(OCC(OC(=O)CC(O)C=CCC=CCC=CC=CC(O)CC=CCC=CC(O)C)COP(=O)(O)OCC(O)CO)CCCCCCCC=CCCCCCCC	100	327.467	853.16541:46 853.28094:46 853.36755:46 853.43768:46 853.45831:46 853.46246:278 853.46655:417 853.4707:232 853.47479:278 853.47894:509 853.48309:509 853.48718:648 853.49133:139 853.49542:93 853.49957:93 853.53259:46 853.54492:46 854.01123:46 854.0484:46 854.37854:46 854.46527:93 854.46936:93 854.47351:139 854.47766:232 854.48175:93 854.4859:463 854.49005:185 854.49829:46 854.50238:46 854.51068:93 …	227.04388:10 253.22646:10 503.25644:10 531.29938:10 739.49969:10 853.04938:10 853.47015:10 853.47839:10 853.48248:10 853.48663:10 853.5155:20 853.51965:10
CL 22:6_22:6_22:6_22:6	17.0531	819.479	24986.8	[M-H]-	819.479	C97H142O17P2	CL	JOPLJXPYXSYLHH-UHFFFAOYSA-N	O=C(OCC(OC(=O)CCC=CCC=CCC=CCC=CCC=CCC=CCC)COP(=O)(O)OCC(O)COP(=O)(O)OCC(OC(=O)CCC=CCC=CCC=CCC=CCC=CCC=CCC)COC(=O)CCC=CCC=CCC=CCC=CCC=CCC=CCC)CCC=CCC=CCC=CCC=CCC=CCC=CCC	100	291.738	819.05438:69 819.09479:69 819.10291:69 819.26056:69 819.45862:208 819.46265:69 819.46667:208 819.4707:208 819.47479:278 819.47882:555 819.48285:347 819.48688:347 819.49097:139 819.495:139 819.5556:69 819.67285:69 820.46552:69 820.46954:69 820.47363:278 820.47766:278 820.48169:208 820.48572:139 820.48981:69 820.49786:69 821.0481:69 821.34351:69 821.40826:69 821.45685:139 821.46088:139 821.46497:13…	229.83559:3 261.05908:3 659.48547:3 745.51361:3 819.44556:3 819.46979:3 819.47382:3
DG 28:0|DG 12:0_16:0	18.8341	530.476	24492.9	[M+NH4]+	530.478	C31H60O5	DG	PMJWTCJLKHWHHE-UHFFFAOYSA-N	O=C(OCC(OC(=O)CCCCCCCCCCCCCCC)CO)CCCCCCCCCCC	100	25.4823	530.14124:202 530.4696:202 530.47284:607 530.47607:810 530.47937:202 530.4826:202 530.48584:202 531.22107:202 531.40985:202 531.47491:202 531.48145:202 531.48792:202 532.46814:202 532.57568:202 532.58221:202 533.28949:202 533.29932:202 533.45581:202 534.58472:202 534.59454:607 534.6076:202 535.47302:202	109.09612:10 109.09908:10 109.10055:10 109.10203:20 109.10497:10 109.1094:10 137.13258:10 145.04953:10 151.13867:10 151.14388:10 151.1543:10 163.0555:10 165.16814:10 179.18834:10 183.16222:10 183.17368:10 187.1082:10 201.18423:10 201.18825:10 203.15166:20 219.16251:10 219.16878:10 220.18584:10 221.21574:10 229.21651:10 229.22507:10 235.16743:10 239.23386:10 239.23604:10 239.24258:10 257.19138:10 …
DG 35:2	19.5344	629.517	19342.8	[M+Na]+	629.511	C38H70O5	DG	AWVUMYROWBYWSZ-UHFFFAOYSA-N	O=C(OCC(OC(=O)CCCCCCCCCCCCCC=CCC=CCCCCCCC)CO)CCCCCCCC	100	62.1855	629.23328:110 629.29706:110 629.48828:110 629.49182:110 629.49542:110 629.49896:329 629.5025:110 629.50604:110 629.50958:329 629.51312:220 629.51666:439 629.5202:220 629.52374:329 630.49121:110 630.49829:110 630.50183:220 630.50543:110 630.50897:439 630.51605:220 630.52313:110 631.46301:110 631.5127:329 631.51624:110 631.52332:110 631.5517:110 631.55524:110 631.56238:439 631.56946:110 632.48877:1…	121.11048:10 123.12009:10 123.12323:10 149.13857:10 163.14368:10 167.06418:10 167.0733:10 167.07695:10 199.15642:10 202.21873:10 211.14148:10 233.23544:10 243.20273:10 261.15073:10 261.26025:10 263.23578:10 265.26706:10 275.14926:10 281.22736:10 287.29526:10 289.2106:10 299.10257:10 305.23846:10 313.17831:10 313.28827:10 313.29074:10 325.26138:10 325.26648:10 325.26901:10 325.27921:10 325.29193:1…
DG 32:1	26.8721	589.477	15514.9	[M+Na]+	589.48	C35H66O5	DG	OGUHKUNADZDIPN-UHFFFAOYSA-N	O=C(OCC(OC(=O)CCCCCCCCCCCC=CCCCCCCCCCC)CO)CCCCCCC	100	40.1056	589.45959:19 589.46301:19 589.46643:57 589.46985:227 589.47327:189 589.47675:435 589.48016:189 589.48358:341 589.487:151 589.49042:133 589.49384:133 589.49731:57 589.50073:19 589.50415:57 589.50757:151 589.51099:170 589.5144:795 589.51788:909 589.5213:682 589.52472:549 589.52814:151 589.53156:208 589.53497:38 589.53845:19 589.54187:19 589.55902:19 589.56586:19 589.57611:19 589.81958:19 589.83331:…	107.08161:10 107.08746:10 109.09707:10 109.09854:10 109.10002:10 109.10149:10 109.10297:10 109.10445:10 109.10592:10 109.10739:10 109.10887:10 109.11034:10 110.08147:10 111.11198:10 111.11495:10 111.11644:10 111.11942:10 113.08825:10 113.09876:20 120.04492:10 121.09452:10 121.09607:20 121.10073:31 121.10229:20 121.10384:20 121.10539:31 121.10695:10 121.10851:10 121.11005:10 121.11472:10 123.11341…
DG O-8:0_19:5	16.9722	492.405	159856	[M+H]+	492.405	C30H50O4	EtherDG	JYNJSSQOFCEJQY-UHFFFAOYSA-N	O=C(OC(CO)COCCCCCCCC)CCC=CCC=CCC=CCC=CCC=CCC	99.9	366.083	492.32681:202 492.34561:202 492.36441:202 492.39261:607 492.39572:1215 492.39886:2429 492.40201:3036 492.40512:3441 492.40826:2024 492.41141:1417 492.41452:607 492.41766:405 492.42081:607 492.42392:202 492.43646:202 493.28906:202 493.29532:202 493.3988:202 493.40195:607 493.40509:810 493.40823:810 493.41135:405 493.41449:202 493.42078:405 493.42703:202 494.29617:202 494.30875:202 494.31503:202 49…	100.11002:22 100.11285:22 101.81532:10 102.08762:21 102.119:11 102.12043:23 102.12186:68 102.12328:170 102.12471:251 102.12614:525 102.12756:502 102.12899:921 102.13042:1104 102.13184:906 102.13327:661 102.1347:499 102.13612:295 102.13755:225 102.13898:67 102.1404:89 102.14183:23 102.14326:11 102.14468:11 102.15325:11 102.19749:11 102.25459:10 102.59039:10 102.73203:10 102.86373:11 102.92388:11 1…
PG O-8:0_20:5	16.1013	641.382	117957	[M-H]-	641.382	C34H59O9P	EtherPG	QHMSZMPTAYSASA-UHFFFAOYSA-N	O=C(OC(COCCCCCCCC)COP(=O)(O)OCC(O)CO)CCCC=CCC=CCC=CCC=CCC=CCC	99.9	2642.82	640.89227:19 640.90662:19 640.99597:19 641.01385:19 641.0246:19 641.03534:39 641.04248:19 641.04602:39 641.05316:39 641.06036:19 641.07465:19 641.23914:39 641.24628:19 641.25342:19 641.32141:19 641.32495:40 641.33569:19 641.33929:98 641.34283:40 641.34644:40 641.34998:100 641.35358:425 641.35718:826 641.36072:2355 641.36432:4016 641.36786:5748 641.37146:4978 641.37506:3942 641.3786:2233 641.3822:…	112.98804:20 112.98954:41 112.99104:20 112.99404:20 112.99705:10 577.07092:10 641.07831:10 641.36084:10 641.36438:10 641.36798:10 641.37152:10 641.3894:10 641.39301:10
DG O-18:5_6:0	16.9722	450.357	116882	[M+H]+	450.358	C27H44O4	EtherDG	CFECVAXBTPVDMA-UHFFFAOYSA-N	O=C(OC(CO)COCCC=CCC=CCC=CCC=CCC=CCC)CCCCC	99.9	221.997	450.27948:202 450.3244:202 450.3334:202 450.34839:1215 450.35138:405 450.35437:1012 450.35736:2834 450.36035:1619 450.36337:810 450.36636:1012 450.36935:810 450.39331:202 450.47122:202 451.34671:202 451.35269:607 451.35568:1417 451.3587:607 451.36169:607 451.36469:405 451.36771:405 451.3707:405 451.37369:202 452.22302:202 452.27106:202 452.35214:202 452.35812:202 452.36414:202 452.46024:202 454.3…	105.03455:10 135.11101:10 149.01772:41 149.01944:10 149.02116:31 149.02289:61 149.02461:31 149.02634:71 149.02806:41 149.02979:31 149.03151:20 149.03323:10 150.0381:10 155.06389:10 163.14169:10 167.02386:10 167.02751:20 167.03299:20 167.03845:10 167.04028:10 167.04576:10 186.09523:10 198.21091:10 198.22282:10 203.06876:10 213.16907:10 217.19958:10 225.12167:10 231.13757:10 234.04674:10 240.26312:…
PG 29:0_6:0	16.8553	763.55	100014	[M-H]-	763.549	C41H81O10P	PG	QBQUAMGENJYHKI-UHFFFAOYSA-N	O=C(OCC(OC(=O)CCCCC)COP(=O)(O)OCC(O)CO)CCCCCCCCCCCCCCCCCCCCCCCCCCCC	99.9	603.568	763.05066:20 763.06232:20 763.11694:20 763.15985:20 763.4447:20 763.44861:40 763.45636:20 763.49152:20 763.50714:20 763.51099:60 763.51489:40 763.5188:100 763.52271:201 763.52661:361 763.53052:724 763.53442:1126 763.53833:1484 763.54224:1468 763.54614:1465 763.55005:1178 763.55396:562 763.55786:259 763.56177:61 763.56567:100 763.56952:60 763.57343:40 763.58905:20 763.62421:40 763.62811:40 764.030…	271.2298:5 271.23679:10 271.24142:5 281.26572:5 297.25278:5 483.28146:5 485.29837:5 509.31241:5 600.01898:5 617.99048:5 679.47552:5 761.09857:5 763.04779:5 763.44965:5 763.48474:5 763.50037:5 763.5199:10 763.5238:15 763.52771:36 763.53162:66 763.53546:31 763.53937:102 763.54327:46 763.54718:77 763.55109:66 763.55499:46 763.5589:36 763.56281:15 763.56671:41 763.57062:10 763.57452:26 763.58624:5 76…
MGDG O-15:3_18:5	17.9152	759.468	69646.5	[M-H]-	759.469	C42H66O9	EtherMGDG	OWQIKJKGQRAYQF-UHFFFAOYSA-N	O=C(OC(COCCCCCC=CCC=CCC=CCC)COC1OC(CO)C(O)C(O)C1O)CC=CCC=CCC=CCC=CCC=CCC	99.9	173.085	759.04773:46 759.05157:46 759.05939:46 759.06714:46 759.07495:46 759.07886:46 759.10608:46 759.20337:46 759.4563:137 759.46021:456 759.46405:639 759.46796:821 759.47186:1004 759.47577:502 759.47961:274 759.48352:228 759.48743:46 759.49133:91 759.53412:46 759.53802:46 759.54193:137 759.54578:91 759.54968:137 759.55359:319 759.5575:182 759.5614:319 759.56525:639 759.56915:91 759.57306:137 759.57697…	112.98346:5 255.23912:5 281.25378:5 301.64642:5 389.22159:5 389.23273:5 391.24127:5 391.24966:5 479.31558:5 483.27802:5 643.39197:5 643.47083:5 645.45685:5 645.46405:5 645.46765:26 645.47125:15 645.47479:41 645.47839:10 645.48199:26 645.4856:46 645.4892:15 645.49274:5 645.50708:5 646.4834:5 757.65778:5 759.43915:5 759.45471:5 759.45862:15 759.46637:15 759.47028:5 759.47418:5 759.47803:5 759.48193…
PG 14:0_22:3	17.0531	787.512	28763.7	[M-H]-	787.513	C42H77O11P	OxPG	HDYRVTOQTIDFSZ-UHFFFAOYSA-N	O=C(OCC(OC(=O)CCCCCCCC(O)C=CCC=CCC=CCCCCC)COP(=O)(O)OCC(O)CO)CCCCCCCCCCCCC	99.9	143.991	787.48853:69 787.49646:347 787.50043:486 787.50439:347 787.50836:624 787.51233:763 787.5163:208 787.52026:69 788.03949:69 788.09497:69 788.47168:69 788.48358:69 788.49548:69 788.49945:69 788.50342:416 788.50739:278 788.51135:278 788.51526:208 788.51923:139 788.52319:139 788.53906:69 788.5708:69 788.96344:69 789.04675:69 789.1261:69 789.14197:69 789.47125:139 789.47919:69 789.48315:139 789.48712:1…	389.22452:10 391.24423:10 719.50165:10 719.52057:10 719.5282:10 787.47998:10 787.51172:20
SL 14:1	18.4863	831.665	24325.2	[M+H]+	831.664	C50H87NO5S	SL	NLCNPUJJGMHBGW-UHFFFAOYSA-N	O=C(N(CC(O)C=CCCCCCCCCC)CS(=O)(=O)O)CCCCCCCCCCCCCCCCC=CCC=CCC=CCC=CCC=CCC=CCC	99.9	91.4026	831.50214:202 831.63647:202 831.64465:202 831.64868:202 831.65277:202 831.65686:202 831.66095:405 831.66498:607 831.66907:202 831.67316:202 832.51215:202 832.60992:202 832.63843:202 832.65472:607 832.6629:202 832.66693:202 832.6792:202 833.57166:405 833.58801:202 833.64911:202 833.66138:202 833.67358:202 834.57886:202 834.67676:202 835.58258:202 835.59076:202 835.61932:202 836.59509:202	102.12221:10 102.12363:15 102.12506:31 102.12649:61 102.12792:51 102.12935:51 102.13078:46 102.1322:61 102.13363:46 102.13506:56 102.13648:41 102.13791:15 102.14076:5 102.14219:5 102.14647:5 109.10064:5 109.10359:5 116.14225:5 116.14681:5 116.14834:5 122.11188:5 125.09277:5 127.11593:5 128.14159:5 128.14317:5 128.14478:20 128.14798:5 128.14957:10 135.12125:5 139.14894:5 142.15297:5 142.15634:5 14…
PI 12:0	4.336	553.202	17656.7	[M+H]+	553.202	C21H39O13P	PI	BYCNULBOTLVAKR-UHFFFAOYSA-N	O=C(OCC(OC(=O)CCCCC)COP(=O)(O)OC1C(O)C(O)C(O)C(O)C1O)CCCCC	99.9	37.2746	553.07294:11 553.13934:11 553.1825:11 553.18585:33 553.18915:67 553.1925:67 553.1958:244 553.1991:222 553.20245:300 553.20575:189 553.20911:233 553.2124:100 553.2157:78 553.21906:11 553.22571:11 553.229:11 553.23566:22 553.24896:11 553.35852:11 553.37183:11 553.38177:22 553.38513:44 553.38843:22 553.39172:44 553.39508:11 554.05957:11 554.1759:11 554.18921:22 554.1925:22 554.19586:44 554.19916:122…	130.07559:10 131.05328:10 144.04726:10 144.05573:10 148.06056:10 168.06708:10 196.87704:10 198.85919:10 198.98663:10 208.02997:10 208.03609:10 209.04129:10 215.09032:10 227.07681:10 241.07121:10 243.0835:10 243.08571:10 243.0923:20 243.09451:10 243.1011:10 255.07797:10 255.08023:10 256.11407:10 257.10022:10 258.06784:10 268.09363:10 269.10025:10 269.10718:10 269.11414:10 269.11646:10 270.07391:10…
PI O-8:0_13:0	16.1013	641.368	251810	[M-H]-	641.367	C30H59O12P	EtherPI	ABKDYWRXCNRFOQ-UHFFFAOYSA-N	O=C(OC(COCCCCCCCC)COP(=O)(O)OC1C(O)C(O)C(O)C(O)C1O)CCCCCCCCCCCC	99.8	4005.98	640.89227:19 640.90662:19 640.99597:19 641.01385:19 641.0246:19 641.03534:39 641.04248:19 641.04602:39 641.05316:39 641.06036:19 641.07465:19 641.23914:39 641.24628:19 641.25342:19 641.32141:19 641.32495:40 641.33569:19 641.33929:98 641.34283:40 641.34644:40 641.34998:100 641.35358:425 641.35718:826 641.36072:2355 641.36432:4016 641.36786:5748 641.37146:4978 641.37506:3942 641.3786:2233 641.3822:…	112.98804:20 112.98954:41 112.99104:20 112.99404:20 112.99705:10 577.07092:10 641.07831:10 641.36084:10 641.36438:10 641.36798:10 641.37152:10 641.3894:10 641.39301:10
CE 15:1	20.0434	626.586	221304	[M+H]+	626.587	C42H72O2	CE	TWLPMPGSSFTOAZ-UHFFFAOYSA-N	O=C(OC1CC2=CCC3C(CCC4(C)C(CCC34)C(C)CCCC(C)C)C2(C)CC1)CCCCCCCC=CCCCCC	99.8	1295.82	626.12067:22 626.18427:47 626.2337:22 626.24078:22 626.24432:22 626.3609:47 626.474:22 626.48462:22 626.5235:47 626.53052:27 626.53406:92 626.5376:24 626.54114:103 626.54468:78 626.54822:198 626.55176:521 626.5553:1161 626.55884:2562 626.56238:7387 626.56592:12039 626.5694:16055 626.57294:14665 626.57648:9953 626.58002:5493 626.58356:3102 626.5871:1409 626.59064:383 626.59418:318 626.59772:96 626…	101.06318:10 102.12912:10 103.07161:10 103.07591:20 107.08347:20 107.08493:20 107.08931:20 107.09077:51 107.09223:10 107.09515:10 107.09662:10 108.76148:10 109.09599:20 109.09747:10 109.09895:82 109.10042:61 109.10189:31 109.10337:31 109.10484:92 109.10632:61 109.1078:41 109.10927:82 109.11074:31 109.52705:10 111.07815:10 111.08261:10 111.08559:10 111.08707:20 111.08856:10 111.1094:10 111.11089:1…
DG O-15:2_4:0	13.5272	386.326	114193	[M+H]+	386.327	C22H40O4	EtherDG	CVIVWLFQWFGBIH-UHFFFAOYSA-N	O=C(OC(CO)COCCCCCCCC=CCC=CCCC)CCC	99.8	159.425	385.87369:17 386.14276:17 386.14832:35 386.15109:17 386.15665:17 386.15942:35 386.1622:35 386.16495:35 386.18716:17 386.18994:17 386.1955:17 386.27319:35 386.28705:17 386.28983:52 386.2926:17 386.30093:17 386.30371:17 386.30649:17 386.31204:17 386.31479:139 386.31757:191 386.32034:728 386.32312:1612 386.3259:1976 386.32867:1646 386.33145:953 386.33423:468 386.33701:225 386.33978:87 386.34256:52 3…	104.06404:10 104.06548:10 104.06693:20 104.06836:122 104.0698:102 104.07124:184 104.07269:184 104.07413:102 104.07556:61 104.077:61 104.07845:41 104.07989:31 104.08133:20 104.08276:20 104.08709:10 104.12598:10 113.06416:10 117.98851:10 121.11623:10 122.07219:10 122.07531:20 122.07687:20 122.07843:20 122.07999:20 122.08155:51 122.08311:10 122.08467:20 122.08623:31 122.08779:20 122.08935:31 122.134…
TG 8:0_15:2_8:0	16.7368	614.463	68763.7	[M+H]+	614.463	C34H60O8	OxTG	WDKQTQXUMAANNP-UHFFFAOYSA-N	O=C(OCC(OC(=O)CCCCCCC=CCC=CCCC)COC(=O)CCCC(O)CCCO)CCCCCCC	99.8	120.099	614.18799:34 614.35596:34 614.35944:67 614.36993:67 614.37341:67 614.37695:67 614.39795:34 614.40491:34 614.40845:34 614.41541:34 614.42596:67 614.42944:34 614.43292:34 614.43646:34 614.44342:34 614.44696:67 614.45044:270 614.45392:607 614.45746:708 614.46094:944 614.46442:371 614.46796:371 614.47144:405 614.47491:169 614.47845:67 614.48193:34 614.48541:34 614.49945:34 614.88098:34 615.15411:34 6…	105.06758:10 105.07047:10 105.07192:20 105.07337:10 105.07916:10 108.04811:10 109.03073:10 111.07777:10 111.11348:10 116.07318:20 119.08773:10 120.96718:10 121.09766:10 121.10387:10 123.08681:10 126.04623:10 126.0494:10 126.05257:31 126.05416:20 126.05574:31 126.05733:41 126.05891:20 126.06208:10 126.06367:20 133.08011:10 135.12065:10 135.12393:10 135.13049:10 138.05125:10 138.05457:10 138.05623:…
PI 14:0_18:1	17.0138	855.489	37710.7	[M-H]-	855.488	C41H77O16P	OxPI	RCRPLJKOCKXKKM-UHFFFAOYSA-N	O=C(OCC(OC(=O)CCCC(O)CCC(O)C=CCC(O)CCCCCC)COP(=O)(O)OC1C(O)C(O)C(O)C(O)C1O)CCCCCCCCCCCCC	99.8	358.848	855.05084:68 855.10864:68 855.4762:68 855.48035:68 855.48444:205 855.48859:615 855.49274:410 855.49683:273 855.50098:410 855.50513:342 855.50922:137 855.51337:68 855.52167:68 856.03802:68 856.0752:68 856.48431:137 856.48846:137 856.49261:137 856.50085:68 856.505:137 856.51324:205 856.52155:137 856.54633:68 856.55872:68 857.49719:68 857.50543:137 857.52203:68 857.55096:68 857.55511:68 857.71637:68…	267.0343:5 463.27032:5 477.23419:5 503.2496:5 503.27176:5 505.27911:5 505.28546:5 649.00665:5 719.50165:5 719.5282:5 720.53235:5 741.48181:5 741.49335:5 836.04199:5 855.47125:5 855.47534:5 855.47949:5 855.48364:20 855.48779:20 855.49188:10 855.49603:5 855.50018:15 855.50427:5 855.50842:20 855.51257:10 855.52081:10 855.54144:5 855.57861:5 860.84088:5
PG 14:0_38:2	18.8212	997.783	33630.6	[M-H]-	997.784	C58H111O10P	PG	WDYNMMYCGJBYSS-UHFFFAOYSA-N	O=C(OCC(OC(=O)CCCCCCCCCCCCCCCCCCCCCCCCCC=CCC=CCCCCCCC)COP(=O)(O)OCC(O)CO)CCCCCCCCCCCCC	99.8	147.972	997.74286:54 997.76068:54 997.76514:108 997.76959:216 997.77405:487 997.7785:325 997.78296:649 997.78748:595 997.79193:541 997.79639:325 997.80084:108 997.80975:162 998.04175:54 998.76459:54 998.76904:54 998.7735:216 998.77802:325 998.78247:271 998.78693:325 998.79138:487 998.79584:216 998.80029:54 998.80475:54 998.8092:54 998.81372:54 998.82709:54 999.04578:54 999.78241:162 999.79584:162 999.800…	997.74561:5 997.75897:10 997.76788:5 997.78131:5 997.78577:10 997.79022:5 997.79468:5 997.79913:5 997.80359:5 997.8125:5 997.81696:5 997.82141:5 997.82587:5 997.83484:5
FA 26:5	16.2206	401.305	76836.6	[M-H]-	401.306	C26H42O3	OxFA	WIMYQZGUHIMZBZ-UHFFFAOYSA-N	O=C(O)C(O)CCCCCCCCC=CCC=CCC=CCC=CCC=CCC	99.7	805.178	400.85278:21 400.90088:21 400.91217:21 400.91501:21 400.91782:43 400.92065:64 400.9263:107 400.92914:21 400.93478:21 400.93762:21 400.94046:21 400.99417:43 400.99701:21 401.00266:21 401.00549:43 401.01682:64 401.01962:21 401.02246:43 401.0253:21 401.02811:21 401.03094:21 401.03943:21 401.04791:43 401.05356:21 401.0564:21 401.06204:21 401.13843:21 401.1582:21 401.23743:21 401.24591:21 401.24872:21…	248.97241:10 248.97464:10 381.00259:10 401.02841:10
PG 6:0_36:2	17.4372	876.667	33005.8	[M+H]+	876.669	C48H91O10P	PG	OZSWFSSGGNCWOV-UHFFFAOYSA-N	O=C(OCC(OC(=O)CCCCCCCCCCCCCCCCCCCCCCCC=CCC=CCCCCCCC)COP(=O)(O)OCC(O)CO)CCCCC	99.7	97.4315	876.64655:202 876.65076:202 876.65491:202 876.65906:405 876.66327:405 876.66742:810 876.67163:405 876.67578:202 876.67999:405 876.74689:202 877.66266:810 877.66687:405 877.67944:202 877.68359:202 878.61664:202 878.6543:202 878.65851:202 878.67523:202 878.69196:202 880.6225:202	100.12166:5 101.80994:5 102.09936:5 102.12218:20 102.12361:41 102.12504:61 102.12646:87 102.12789:138 102.12932:143 102.13074:128 102.13217:117 102.1336:82 102.13503:77 102.13645:51 102.13789:46 102.13931:26 102.14074:15 102.14217:5 102.14502:5 102.1493:5 102.17927:5 102.21924:5 102.7252:5 102.87981:5 102.93568:5 107.08659:5 114.12726:5 118.12724:5 128.13515:5 128.13835:5 128.14154:15 128.14314:1…
MGDG 15:3_21:5	17.0924	815.494	14142.9	[M-H]-	815.495	C45H70O10	MGDG	LCXSEWWQSRSYFX-UHFFFAOYSA-N	O=C(OCC(OC(=O)CCCCC=CCC=CCC=CCC=CCC=CCC)COC1OC(CO)C(O)C(O)C1O)CCCCC=CCC=CCC=CCC	99.7	125.381	815.0462:85 815.06232:85 815.45343:85 815.47766:85 815.48169:169 815.48572:85 815.48975:254 815.49377:931 815.4978:846 815.50183:338 815.50586:677 815.50989:85 815.55023:85 816.47809:85 816.48212:85 816.48615:85 816.49017:85 816.4942:508 816.49823:169 816.50226:169 816.50629:338 816.51038:169 816.5144:85 816.51843:85 816.52649:85 816.53052:85 816.54266:85 816.55878:85 817.05927:85 817.06329:85 81…	447.077:10 463.22479:10 509.29636:10 675.08734:10 751.03766:10
PG 6:0_34:1	17.4372	850.652	59241.6	[M+H]+	850.653	C46H89O10P	PG	QJJDGKIHYJLXPX-UHFFFAOYSA-N	O=C(OCC(OC(=O)CCCCCCCCCCCCCCCCCCCCCC=CCCCCCCCCCC)COP(=O)(O)OCC(O)CO)CCCCC	99.6	220.08	850.5611:202 850.59814:202 850.61462:202 850.62286:202 850.63519:607 850.63928:607 850.64343:405 850.64752:405 850.65167:1417 850.65576:810 850.65991:810 850.664:202 850.66815:405 850.70105:202 851.61969:202 851.62378:202 851.62793:202 851.64441:202 851.6485:202 851.65265:1215 851.65674:202 851.66089:607 851.66498:202 851.66913:202 851.67737:202 852.56763:202 852.65009:202 852.65417:405 852.65833…	101.80694:5 101.81121:10 102.09206:11 102.0992:11 102.11774:5 102.1206:37 102.12202:49 102.12345:93 102.12488:216 102.12631:383 102.12774:384 102.12917:495 102.13059:439 102.13202:417 102.13345:357 102.13487:205 102.1363:157 102.13773:91 102.13915:53 102.14058:32 102.14201:11 102.14343:5 102.15057:5 102.15199:5 102.16912:5 102.17483:5 102.18196:5 102.18482:5 102.19338:5 102.19481:5 102.24477:5 10…
MGDG O-15:3_20:5	18.3108	787.502	43425.7	[M-H]-	787.5	C44H70O9	EtherMGDG	FIRRLWXDXLTKGY-UHFFFAOYSA-N	O=C(OC(COCCCCCC=CCC=CCC=CCC)COC1OC(CO)C(O)C(O)C1O)CCCC=CCC=CCC=CCC=CCC=CCC	99.6	169.21	787.04199:35 787.09351:35 787.48181:70 787.48578:141 787.48975:176 787.49371:352 787.49768:317 787.50165:670 787.50555:458 787.50952:211 787.51349:352 787.51746:141 787.52142:70 787.52539:35 787.56897:35 787.57294:106 787.5769:35 787.58484:141 787.58881:70 787.60864:35 788.13184:35 788.44507:35 788.48077:35 788.48871:247 788.49268:317 788.49664:211 788.50061:458 788.50458:458 788.50854:493 788.51…	112.9876:5 255.24071:5 267.2366:5 295.27335:5 409.24417:5 673.43524:5 673.47925:5 673.48291:5 673.49756:15 673.50122:20 673.50488:15 673.50854:15 673.51221:10 673.51587:20 673.52319:10 673.53052:5 673.5415:5 673.55249:5 674.49475:5 674.51672:5 787.08972:5 787.4859:5 787.50177:10 787.51367:5 787.56122:5 787.56519:5 787.57312:5 787.57709:5 787.58105:5 787.59692:5
PI O-8:0_14:0	16.3001	655.384	30083.5	[M-H]-	655.383	C31H61O12P	EtherPI	FKECSVQWPJACBK-UHFFFAOYSA-N	O=C(OC(COCCCCCCCC)COP(=O)(O)OC1C(O)C(O)C(O)C(O)C1O)CCCCCCCCCCCCC	99.6	691.928	654.90686:22 654.91406:22 654.92493:22 655.00806:44 655.01166:22 655.01886:22 655.02246:22 655.03333:22 655.04419:22 655.04779:22 655.05139:22 655.06586:22 655.08392:22 655.09839:22 655.11646:22 655.15625:22 655.17065:22 655.20319:22 655.28638:22 655.29358:22 655.29718:22 655.30804:22 655.3623:22 655.36951:88 655.37311:265 655.37671:419 655.38037:574 655.38397:684 655.38757:486 655.39117:662 655.…	112.99223:10 634.97729:10 655.3938:10
CL 20:3_22:3_22:4_22:6	18.2714	813.524	24076.3	[M-H]-	813.526	C95H154O17P2	CL	LSGHQOSBEBMNJY-UHFFFAOYSA-N	O=C(OCC(OC(=O)CCCCCCCCC=CCC=CCC=CCC=CCC)COP(=O)(O)OCC(O)COP(=O)(O)OCC(OC(=O)CCCCCCCCCC=CCC=CCC=CCC)COC(=O)CCCCCCCCC=CCC=CCC=CCCCCC)CCC=CCC=CCC=CCC=CCC=CCC=CCC	99.6	177.195	813.04108:29 813.05719:29 813.15381:29 813.4035:29 813.48004:29 813.49615:29 813.50018:29 813.50421:57 813.50824:201 813.51227:143 813.5163:258 813.52032:172 813.52435:315 813.52838:143 813.53241:115 813.53644:29 813.54047:29 814.49939:57 814.50342:172 814.50745:229 814.51147:172 814.5155:201 814.51953:430 814.52356:201 814.52759:86 814.53162:201 814.53564:57 814.53967:29 814.58405:29 814.60016:2…	112.99415:10 282.27557:10 417.26028:10 431.2771:10 699.52411:31 699.52783:10 699.53162:31 699.55029:10 700.54413:10
PI 9:0_10:0	14.6779	659.306	120100	[M-H]-	659.305	C28H53O15P	OxPI	BAJHQWYTSMEZPO-UHFFFAOYSA-N	O=C(OCC(OC(=O)CCCCCC(O)CCCO)COP(=O)(O)OC1C(O)C(O)C(O)C(O)C1O)CCCCCCCC	99.5	1858.33	658.90375:102 658.99438:203 659.02698:102 659.04877:102 659.07416:102 659.07776:102 659.24817:102 659.28082:102 659.28802:102 659.29169:508 659.29529:1626 659.29895:2236 659.30255:2643 659.30621:3151 659.30981:2744 659.31342:2134 659.31708:610 659.32068:407 659.32434:102 659.37872:102 659.48022:102 659.49115:102 659.49475:102 659.50201:102 660.24567:203 660.29651:102 660.30011:508 660.30371:305 6…	227.03958:20 267.02759:10 267.0368:10 267.04373:10 522.93152:10 523.30298:10 523.33527:20 545.2995:10 545.3028:10 545.30939:10 545.31268:10 545.33575:10 659.2832:10 659.29047:10 659.29413:10 659.29773:20 659.30133:31 659.30499:10 659.30859:31 659.31226:10 659.32312:20 659.33038:10 659.33398:10 659.47906:10
TG 8:0_8:0_17:1	17.9026	644.511	77059.6	[M+H]+	644.51	C36H66O8	OxTG	VEOVTCAVHWGQGG-UHFFFAOYSA-N	O=C(OCC(OC(=O)CCCCCCC)COC(=O)CCCCCCC(O)C=CCCCCCCCO)CCCCCCC	99.5	75.6538	644.27789:118 644.43915:118 644.45709:118 644.48932:118 644.49292:355 644.49652:118 644.50006:473 644.50366:592 644.50726:473 644.51086:1420 644.5144:1065 644.51801:355 644.52161:592 644.52521:118 644.53235:118 645.44312:118 645.49335:118 645.50415:473 645.50769:355 645.51129:473 645.51489:710 645.51849:237 645.52924:118 645.57947:118 645.58661:237 645.60101:118 646.32227:118 646.36176:118 646.49…	101.06026:10 102.1262:10 103.1676:10 105.06355:10 121.10885:10 125.10196:10 127.10449:10 127.10927:10 127.11086:41 127.11245:51 127.11404:41 127.11564:31 129.05556:10 130.06322:20 133.09508:10 144.17149:10 148.11604:10 149.14024:10 175.14758:10 185.08173:10 185.08748:10 197.08559:10 197.14902:10 197.151:10 198.08389:10 198.47157:10 199.14847:10 209.18877:10 213.16309:10 228.47942:10 235.10011:10 …
DGDG O-16:4_22:6	14.9326	960.602	55942.4	[M+H]+	960.604	C53H82O14	EtherDGDG	DCZJYYXOBUSKSO-UHFFFAOYSA-N	O=C(OC(COCCCC=CCC=CCC=CCC=CCC)COC1OC(COC2OC(CO)C(O)C(O)C2O)C(O)C(O)C1O)CCC=CCC=CCC=CCC=CCC=CCC=CCC	99.5	674.849	960.52368:162 960.58929:325 960.59369:162 960.59808:812 960.60242:1137 960.60681:1786 960.61121:1949 960.61554:1462 960.61993:1137 960.62433:812 960.62866:812 960.63306:325 960.63745:162 960.68561:162 961.58295:162 961.58728:162 961.60046:162 961.6048:162 961.60919:812 961.61359:487 961.61798:650 961.62231:812 961.62671:162 961.6311:162 961.63544:162 961.63983:325 961.67926:162 962.60333:162 962.…	115.07605:5 123.11673:5 125.13338:5 131.08435:5 184.09753:5 216.06299:5 298.33899:10 298.34387:5 298.34631:5 298.34875:10 298.3512:15 308.29037:5 308.30276:5 309.30515:5 319.21677:5 339.27484:20 339.27747:36 339.28006:61 339.28265:51 339.28525:71 339.28784:77 339.29047:82 339.29306:66 339.29565:82 339.29825:36 339.30087:51 339.30347:20 339.30606:15 339.30865:46 339.31125:20 339.31387:15 339.31647…
PC 6:0_30:5	17.0886	780.555	33116.5	[M+H]+	780.554	C44H78NO8P	PC	CQFURSURYXJXCF-UHFFFAOYSA-N	O=C(OCC(OC(=O)CCCCCCCCCCCCCC=CCC=CCC=CCC=CCC=CCC)COP(=O)([O-])OCC[N+](C)(C)C)CCCCC	99.5	44.6015	780.43701:202 780.51593:202 780.54749:405 780.55145:405 780.55536:607 780.55933:405 780.56323:405 780.57117:405 780.57507:607 780.58691:202 780.60272:202 781.49451:202 781.51025:405 781.55371:202 781.56946:405 781.57739:607 781.59314:405 781.60895:202 782.52893:202 782.57635:202 783.0741:202 783.5246:405 783.53644:202 783.54041:202 783.54437:202 783.54828:202 783.5799:202 784.48132:202 784.51691:…	102.12641:5 109.10057:5 109.10794:5 111.11996:5 123.12181:5 125.1385:5 130.03769:5 133.08228:5 135.11298:5 137.1326:5 139.1089:5 141.16142:5 144.0751:5 149.1422:5 155.00096:5 163.14026:5 163.76303:5 166.12038:5 169.09074:5 169.13664:5 181.16321:5 192.13997:5 195.00607:5 197.07195:5 197.07393:10 197.0759:15 197.07788:15 197.07986:15 197.08185:10 197.08383:5 197.08582:5 197.09375:10 197.10167:5 198…
PG 14:1_22:3	17.2101	833.484	23486.4	[M-H]-	833.482	C42H75O14P	OxPG	UUSHTPNUUKZMOC-UHFFFAOYSA-N	O=C(OCC(OC(=O)CCCC(O)CCC(O)C(O)C=CCC=CCC=CCCCC(O)C)COP(=O)(O)OCC(O)CO)CCCCCCCC=CCCCC	99.5	362.873	833.4798:829 833.48389:1243 833.48798:967 833.49207:967 833.49609:552 833.50018:414 834.479:138 834.48712:414 834.49121:414 834.4953:138 834.50348:276 834.5116:276 835.00122:138 835.08282:138 835.46649:138 835.47876:276 835.48285:138 835.48688:138 835.49097:138 835.49506:276 835.50323:138 835.56445:276 836.47504:138 836.49133:138 836.49542:138 836.52405:138 837.03058:138 837.04694:138 837.05103:1…	349.00647:3 527.01379:3 588.98291:3 733.53503:3 833.55237:3
SL 12:2	16.1493	551.35	434962	[M+H]+	551.351	C30H47NO5S	SL	AGXLZOPAYVQQFG-UHFFFAOYSA-N	O=C(N(CC(O)C=CCCC=CCCC)CS(=O)(=O)O)CC=CCC=CCC=CCC=CCC=CCC	99.4	490.699	551.19769:67 551.26398:33 551.29382:68 551.30048:68 551.31702:66 551.32037:33 551.32367:34 551.32697:102 551.33032:338 551.33362:858 551.33691:1794 551.34027:3637 551.34357:5115 551.34686:7046 551.35016:7709 551.35352:6658 551.35681:3357 551.36011:2189 551.36346:1026 551.36676:720 551.37006:373 551.37341:69 551.37671:35 551.38:34 551.38336:33 551.38995:35 551.39331:69 551.39661:33 551.3999:34 551…	101.10372:10 111.1177:10 114.91365:10 121.11605:10 125.75763:10 135.08099:10 138.06592:10 149.13277:10 149.14139:10 152.05927:10 160.77119:10 161.13663:10 163.41368:10 170.04417:10 171.06203:10 183.29521:10 186.25089:10 203.09253:10 205.11777:10 207.02303:10 207.03725:10 219.10741:10 221.0827:10 221.089:10 221.09109:10 221.0932:10 222.07263:10 222.07683:20 222.07893:10 222.08736:31 222.10208:10 2…
PE O-28:0_28:7	18.782	998.793	20324.3	[M-H]-	998.795	C61H110NO7P	EtherPE	SZVGGQYEJYBPHE-UHFFFAOYSA-N	O=C(OC(COCCCCCCCCCCCCCCCCCCCCCCCCCCCC)COP(=O)(O)OCCN)CCCCCC=CCC=CCC=CCC=CCC=CCC=CCC=CCC	99.4	103.335	998.75684:56 998.76575:56 998.77472:334 998.77917:167 998.78363:278 998.78809:390 998.79254:445 998.797:334 998.80591:111 998.81036:56 998.81488:56 999.77466:111 999.77911:111 999.78357:167 999.78802:56 999.79254:111 999.797:111 999.80145:111 999.80591:56 999.81482:56 999.82379:56 1000.02472:56 1000.09619:56 1000.78406:167 1000.81085:56 1001.12805:56 1001.70905:56 1002.02643:56 1003.01904:56 1003…	255.25043:3 281.26797:3 997.76874:3 997.79102:7 997.79547:3 997.81781:3 998.74139:3 998.75031:7 998.76373:3 998.76819:10 998.7771:7 998.78156:3 998.78601:14 998.79047:10 998.79492:17 998.79944:7 998.80389:7 998.80835:10 998.81726:3 998.82172:3 1000.08069:3
MGDG O-15:3_2:0	4.45228	545.295	338314	[M-H]-	545.297	C26H44O9	EtherMGDG	BKYNCFXHIUDRCD-UHFFFAOYSA-N	O=C(OC(COCCCCCC=CCC=CCC=CCC)COC1OC(CO)C(O)C(O)C1O)C	99.3	387.414	544.82727:22 544.85693:22 544.9624:22 545.03162:22 545.03491:44 545.03821:22 545.0415:88 545.0448:44 545.05145:45 545.05475:44 545.07123:22 545.26904:22 545.27234:23 545.27563:113 545.27893:269 545.28223:701 545.28552:1483 545.28882:2606 545.29211:2535 545.29541:3031 545.29871:1865 545.302:1432 545.3053:737 545.30859:470 545.31189:200 545.31519:176 545.31848:44 545.32513:67 545.49658:23 545.84296…	509.3067:20 509.30988:10 509.31625:31 509.31946:41 509.32263:20 509.32584:20 509.32901:10 509.33539:10 545.27332:10 545.27661:10 545.27991:10 545.2832:51 545.2865:31 545.28979:31 545.29309:31 545.29639:31 545.29968:20 545.30298:51 545.31287:20 545.31616:10 545.31946:10 549.00928:10
DG 9:0_28:7	15.8366	642.511	38572.5	[M+H]+	642.509	C40H64O5	DG	HWGDKLDOTMWARD-UHFFFAOYSA-N	O=C(OCC(OC(=O)CCCCCC=CCC=CCC=CCC=CCC=CCC=CCC=CCC)CO)CCCCCCCC	99.3	156.061	642.15649:76 642.23163:76 642.44989:76 642.45709:76 642.5:76 642.50714:453 642.51074:756 642.51434:680 642.51788:605 642.52148:756 642.52509:378 642.52863:378 642.55725:76 643.41656:76 643.44519:76 643.5025:151 643.5061:76 643.50964:378 643.51324:227 643.51685:227 643.52039:529 643.52759:76 643.53113:151 643.53833:76 644.34802:76 644.495:76 644.5022:76 644.51294:76 644.52008:151 644.53082:76 644.…	102.13175:10 111.11959:10 113.8359:10 117.08713:10 117.09018:20 117.09324:10 118.0639:10 127.14571:10 127.1489:10 131.06494:10 133.08188:31 133.08351:31 133.08514:20 133.08676:20 133.09003:10 133.09166:10 133.09328:10 136.995:10 139.15347:10 141.17108:10 169.19133:10 175.0876:10 177.11305:10 177.11493:31 177.11681:41 177.1187:10 177.12057:10 177.12621:20 195.12593:10 219.11821:10 221.12506:10 221…
MGDG O-15:3_21:5	17.2101	801.514	24059.9	[M-H]-	801.516	C45H72O9	EtherMGDG	ZSSRBMQWNKUEQX-UHFFFAOYSA-N	O=C(OC(COCCCCCC=CCC=CCC=CCC)COC1OC(CO)C(O)C(O)C1O)CCCCC=CCC=CCC=CCC=CCC=CCC	99.3	143.278	801.01489:138 801.07886:138 801.4986:138 801.50256:138 801.50659:138 801.51056:276 801.51459:276 801.51855:276 801.52258:276 801.53058:276 801.53455:138 802.4624:138 802.49841:138 802.5144:138 802.52643:138 802.5304:276 802.53442:138 802.5744:138 803.05457:138 803.50684:138 803.51886:138 803.52289:138 803.53088:138 803.53485:138 803.57892:138 804.51593:138 804.552:138 804.56:138 805.53766:138 805…	654.98517:5 733.49347:5 733.5011:5 733.52789:10 733.53552:5 733.547:10 733.55469:10 801.50293:5 801.5069:5 801.51093:5 801.51489:5 801.51892:5 801.52289:15 801.52692:15 801.53088:15 801.53491:5 801.53888:10 801.54688:5 801.5589:10 801.56689:5
PI 10:0_18:0	16.5783	801.443	81784.5	[M-H]-	801.441	C37H71O16P	OxPI	FLULKSRGPCMUSI-UHFFFAOYSA-N	O=C(OCC(OC(=O)CCCC(O)CCC(O)CCCC(O)CCCCCC)COP(=O)(O)OC1C(O)C(O)C(O)C(O)C1O)CCCCCCCCC	99.2	541.17	801.01501:18 801.03101:18 801.039:18 801.09894:18 801.11493:18 801.11896:54 801.13092:36 801.1709:18 801.20691:18 801.2149:18 801.31879:18 801.40277:18 801.41473:18 801.41876:18 801.42273:90 801.42676:109 801.43073:399 801.43475:601 801.43872:1038 801.44275:1498 801.44672:1286 801.45074:1123 801.45471:958 801.45874:758 801.46271:324 801.46674:180 801.4707:90 801.47473:36 801.48273:18 801.49072:36…	227.20311:5 227.2095:5 249.02562:5 255.23903:5 267.02951:5 267.0318:5 267.03873:10 267.04105:5 409.21384:5 409.21667:5 449.19943:5 449.20242:5 449.21439:5 465.27856:10 477.23727:5 505.25693:5 505.2601:5 505.26328:5 505.27914:5 665.46094:5 665.46454:5 665.4682:5 665.47186:5 665.47913:5 665.50098:5 665.5119:5 668.33099:5 687.41278:5 687.435:5 687.44238:5 687.46088:5 687.4646:5 687.47571:5 687.48682…
MGDG 18:0_22:6	17.2046	848.627	22690.8	[M+H]+	848.625	C49H82O10	MGDG	RFAQTMPYWRJLNB-UHFFFAOYSA-N	O=C(OCC(OC(=O)CCC=CCC=CCC=CCC=CCC=CCC=CCC)COC1OC(CO)C(O)C(O)C1O)CCCCCCCCCCCCCCCCC	99.2	61.743	848.56097:176 848.59387:176 848.61035:176 848.62268:176 848.62677:351 848.63092:351 848.63501:351 848.6391:176 848.64325:176 848.64734:176 848.65149:176 848.65558:176 848.66382:176 849.5072:176 849.51953:176 849.57715:176 849.59778:176 849.62659:351 849.63068:351 849.63892:176 849.64301:351 850.63104:351 850.63513:176 850.64752:176 850.65161:351 851.49188:176 851.57019:176 852.54285:176 852.59229…	100.11752:5 101.8129:10 102.04525:5 102.08947:5 102.1123:5 102.12229:10 102.12372:15 102.12514:46 102.12657:61 102.128:82 102.12943:102 102.13085:117 102.13228:102 102.13371:92 102.13513:61 102.13656:15 102.13799:31 102.13941:31 102.14084:26 102.14227:10 102.16082:5 102.92432:5 103.98129:5 114.10624:5 114.13188:5 121.10455:5 124.12196:5 128.13684:5 128.13844:10 128.14005:15 128.14165:10 128.14323…
DG O-13:1_4:0	13.3306	360.312	193491	[M+H]+	360.311	C20H38O4	EtherDG	DGKBMPXPNGFWRI-UHFFFAOYSA-N	O=C(OC(CO)COCCCCCCCCC=CCCC)CCC	99.1	167.92	359.86206:19 360.12192:19 360.15405:19 360.15674:19 360.17819:19 360.19427:19 360.2023:38 360.20767:19 360.21301:38 360.2157:38 360.21838:19 360.22641:19 360.25055:19 360.2532:19 360.25589:19 360.26126:19 360.26395:19 360.27734:38 360.28537:56 360.28806:19 360.29074:37 360.29343:37 360.29608:19 360.29877:285 360.30145:610 360.30414:1660 360.30682:2366 360.30951:2840 360.31216:3072 360.31485:2230 …	102.09706:21 102.55983:10 103.13116:10 103.7544:21 104.06528:31 104.06673:41 104.06817:115 104.0696:230 104.07104:208 104.07249:354 104.07393:177 104.07536:135 104.07681:105 104.07825:83 104.07969:11 104.08113:62 104.08257:10 104.08401:11 104.09265:10 105.03401:11 105.03545:10 105.0369:10 105.06006:10 105.98687:10 109.0968:10 109.09827:10 109.09975:10 109.10123:10 109.10417:20 109.10565:10 122.07…
SM 35:7	17.0886	721.494	129317	[M+H]+	721.492	C40H69N2O7P	SM	HMIONHDHPDVUMW-UHFFFAOYSA-N	O=C(NC(COP(=O)([O-])OCC[N+](C)(C)C)C(O)C(O)CCCC=CCCCC)CCC=CCC=CCC=CCC=CCC=CCC=CCC	99.1	540.261	721.48212:405 721.4859:810 721.48969:1215 721.49347:2834 721.49731:2227 721.5011:2834 721.50488:810 721.50867:1215 721.51245:1012 721.51624:405 721.52002:202 721.5542:202 722.36981:202 722.47607:405 722.47986:202 722.4837:202 722.48749:202 722.49506:1822 722.49884:810 722.50269:1012 722.50647:1215 722.51025:202 722.51404:607 722.51782:202 722.5368:202 723.10999:202 723.49353:202 723.49731:202 723…	100.18067:10 102.12614:41 102.12899:31 102.13042:20 102.13184:10 102.13327:10 102.15182:10 103.12882:10 107.08333:10 109.10175:31 109.10323:31 109.1047:10 111.08395:10 111.11819:10 111.12116:10 111.12414:10 113.13055:10 120.08076:10 121.09944:20 121.10099:10 121.10255:10 121.1041:20 121.10721:10 123.11053:10 123.11367:20 123.11837:10 123.1215:10 123.12463:10 123.12777:10 127.15216:10 135.11429:10…
PG 6:0_33:1	17.321	836.635	70518.5	[M+H]+	836.638	C45H87O10P	PG	VEJCIDLAYHQYPY-UHFFFAOYSA-N	O=C(OCC(OC(=O)CCCCCCCCCCCCCCCCCCCCC=CCCCCCCCCCC)COP(=O)(O)OCC(O)CO)CCCCC	99.1	176.393	836.52515:202 836.55371:202 836.5578:202 836.58643:202 836.59454:607 836.61908:202 836.62317:810 836.62726:607 836.63135:810 836.63544:810 836.63953:1012 836.64355:607 836.64764:202 836.65582:202 837.11328:202 837.6322:810 837.63629:202 837.64038:202 837.64856:405 838.60095:202 838.63776:202 838.65002:202 838.6582:202 840.5647:202 840.57697:202	100.11638:10 101.11343:10 101.81174:10 101.81744:10 102.08832:21 102.08974:21 102.12113:10 102.12256:11 102.12399:74 102.12541:63 102.12684:262 102.12827:189 102.12969:220 102.13112:199 102.13255:219 102.13397:178 102.1354:73 102.13683:62 102.13825:20 102.13969:41 102.14111:20 102.14825:10 102.64259:11 104.00892:10 113.10876:10 133.08597:10 181.08763:10 184.09062:10 195.12875:10 197.08823:10 199.…
CE 30:0	3.94187	838.84	23791.8	[M+H]+	838.838	C57H104O2	CE	MJLQPXJUUPSTSQ-UHFFFAOYSA-N	O=C(OC1CC2=CCC3C(CCC4(C)C(CCC34)C(C)CCCC(C)C)C2(C)CC1)CCCCCCCCCCCCCCCCCCCCCCCCCCCCC	99.1	84.5935	838.34912:13 838.37366:13 838.56171:13 838.77026:13 838.80707:13 838.81525:25 838.81934:89 838.82343:139 838.82751:367 838.8316:595 838.83569:798 838.83978:861 838.84387:747 838.84796:443 838.85205:329 838.85614:114 838.86023:51 838.86432:25 838.86841:25 838.8725:13 838.87659:13 839.30194:13 839.32648:13 839.33466:13 839.33875:38 839.34283:13 839.34692:13 839.35101:25 839.44916:13 839.81329:13 83…	158.95558:10 158.95737:10 158.95914:10 158.96092:51 158.96271:20 158.96448:31 158.96626:20 158.96982:20 158.9716:10 173.02321:10 182.95125:21 226.93414:21 226.93626:10 226.93839:31 226.94052:83 226.94264:82 226.94478:248 226.9469:279 226.94902:249 226.95116:363 226.95328:330 226.95541:322 226.95753:227 226.95966:104 226.96179:83 226.96391:51 226.96605:31 226.96817:10 288.92218:10 294.91208:10 294…
MGDG 8:0_16:1	13.5272	634.454	271055	[M+H]+	634.453	C33H60O10	MGDG	JVMOAOLXARRMJA-UHFFFAOYSA-N	O=C(OCC(OC(=O)CCCCCCCC=CCCCCCC)COC1OC(CO)C(O)C(O)C1O)CCCCCCC	99	48.4408	634.12714:17 634.1698:17 634.20178:17 634.21246:17 634.21954:17 634.22314:17 634.22668:17 634.26221:17 634.28711:17 634.29071:17 634.29779:17 634.30133:17 634.30847:17 634.31201:69 634.31555:17 634.31915:71 634.32269:17 634.33337:17 634.34045:17 634.38312:17 634.39734:17 634.41516:35 634.4187:54 634.42224:72 634.42584:35 634.42938:18 634.43292:267 634.43646:321 634.44006:857 634.4436:1582 634.447…	103.06254:10 107.0713:10 107.09322:10 109.0675:10 117.09148:10 117.09911:10 117.10065:10 117.10828:10 119.09381:20 121.05874:10 121.06029:10 121.06184:10 121.0634:102 121.06495:20 121.06651:41 121.06806:20 121.06961:20 121.07427:20 123.94194:10 127.14549:31 127.14709:10 127.14868:31 131.06149:10 131.06473:10 131.06635:10 131.06796:41 131.06958:20 131.0728:20 131.07442:20 131.07603:31 131.07927:20…
TG 15:3_15:4_15:4	17.9802	760.549	102105	[M+H]+	760.551	C48H70O6	TG	ARXCUJZUGSMKMT-UHFFFAOYSA-N	O=C(OCC(OC(=O)CC=CCC=CCC=CCC=CCC)COC(=O)CCCCC=CCC=CCC=CCC)CC=CCC=CCC=CCC=CCC	99	342.779	760.24139:83 760.51782:167 760.52557:83 760.52948:83 760.53339:417 760.53729:333 760.5412:833 760.54504:1000 760.54895:1250 760.55286:833 760.55676:750 760.56067:417 760.56451:417 760.56842:167 760.57233:83 760.58014:167 760.58398:167 760.58789:83 761.53442:333 761.53833:167 761.54224:167 761.54608:250 761.54999:667 761.55389:333 761.5578:500 761.56171:83 761.56561:333 761.56946:83 761.57336:83 7…	102.10052:10 102.13618:10 107.08485:10 107.08778:10 109.09592:10 113.1036:10 117.06284:10 119.07726:10 121.10108:10 121.10263:10 121.10885:10 123.12315:10 125.13039:10 131.08612:10 135.11275:10 135.1144:10 135.11603:10 135.1226:10 137.12576:10 137.12906:10 137.13072:10 139.11201:20 142.02646:10 142.03149:10 144.25458:10 147.10907:10 147.11421:10 149.14197:10 151.15062:10 151.15408:10 153.12378:10…
DG 47:10	17.6696	781.57	87549.7	[M+Na]+	781.574	C50H78O5	DG	GPQKHIJZOQBYHF-UHFFFAOYSA-N	O=C(OCC(OC(=O)CCCCCCC=CCC=CCC=CCC=CCC=CCC=CCC=CCC=CCC=CCC=CCC)CO)CCCCCCCC	99	183.604	781.4989:172 781.51862:172 781.52655:172 781.5423:172 781.55811:345 781.56207:172 781.56604:517 781.56995:1552 781.57391:1552 781.57788:517 781.58179:345 781.58575:517 781.58972:172 781.59363:345 781.60547:172 782.56104:172 782.56891:172 782.57684:172 782.58081:345 782.58472:172 782.58868:517 782.59265:172 782.60052:517 782.60449:172 783.50928:172 783.51324:345 783.57648:172 783.58435:345 783.596…	102.12775:5 102.12917:5 102.59201:5 103.13187:5 107.09228:5 109.10194:5 110.10562:5 110.11303:5 111.11837:5 113.20884:5 120.63394:5 123.11699:5 123.11855:5 123.12482:5 125.13206:5 136.11913:5 137.12914:5 137.13411:5 139.14706:5 139.1554:5 141.173:5 152.15221:5 163.15269:5 164.15698:5 166.16205:5 166.16568:5 171.05894:5 173.01459:5 173.0183:5 173.02016:5 173.02202:10 173.02573:5 173.02759:15 173.0…
DG 8:0_30:1	20.0434	668.617	25840.7	[M+H]+	668.619	C41H78O5	DG	YUHZZKCTAUABMN-UHFFFAOYSA-N	O=C(OCC(OC(=O)CCCCCCCCCCCCCCCCCC=CCCCCCCCCCC)CO)CCCCCCC	99	97.6328	668.3175:22 668.44531:22 668.49274:22 668.4964:22 668.50006:22 668.51465:22 668.52557:22 668.5329:22 668.53656:44 668.55115:22 668.55481:22 668.56213:22 668.56573:22 668.5694:67 668.57306:22 668.58038:67 668.58398:22 668.58765:22 668.59497:67 668.59863:44 668.60229:44 668.6059:155 668.60956:310 668.61322:310 668.61688:443 668.62054:155 668.62415:266 668.62781:177 668.63147:155 668.63513:67 668.63…	102.12666:20 102.12951:10 102.13808:10 103.13365:10 104.13838:10 105.07849:10 135.11002:10 136.07677:10 150.14087:10 161.05896:10 161.09839:10 161.10556:10 162.10173:10 163.10818:10 166.16809:10 203.10387:10 203.13002:10 207.05681:10 218.09415:10 221.11131:10 229.15723:10 237.21643:10 240.1066:10 240.23788:10 257.22144:10 260.1828:10 266.26929:10 266.29004:10 269.1084:10 273.25409:10 274.18146:10…
SM 12:2	16.141	563.348	17238.7	[M-H]-	563.347	C26H51N2O6P	SM	DQAFMFIVEWOMOJ-UHFFFAOYSA-N	O=C(NC(COP(=O)([O-])OCC[N+](C)(C)C)C(O)C=CCCC=CCCC)CCCCCCCC	98.9	176.692	562.96289:20 562.9696:20 562.98975:20 563.00647:20 563.00983:60 563.01318:40 563.02655:20 563.02991:20 563.04669:20 563.06006:40 563.08356:20 563.11371:20 563.2746:20 563.27789:20 563.28125:40 563.28461:20 563.29132:40 563.29803:20 563.31812:20 563.32483:20 563.3349:20 563.33826:120 563.34161:120 563.34497:240 563.34833:280 563.35168:280 563.35504:260 563.35834:120 563.36169:140 563.36505:60 563.…	427.00699:10 449.26627:10 563.04828:10 563.34656:10 563.34991:10 563.35327:10 563.36328:20
MGDG O-8:0_28:6	18.8341	778.58	37826.2	[M+H]+	778.583	C45H76O9	EtherMGDG	MRGHJRHDLVTDDZ-UHFFFAOYSA-N	O=C(OC(COCCCCCCCC)COC1OC(CO)C(O)C(O)C1O)CCCCCCCCC=CCC=CCC=CCC=CCC=CCC=CCC	98.8	169.507	778.53314:405 778.53705:202 778.55676:202 778.56464:202 778.5686:202 778.57251:202 778.57648:607 778.58038:1215 778.58435:1215 778.58826:405 778.59222:607 778.59613:202 778.6001:202 779.54987:202 779.57745:202 779.58142:405 779.58533:405 779.5932:202 779.59717:810 780.52386:202 780.54358:202 780.55542:202 780.55939:607 780.57123:202 780.57513:202 780.60278:405 781.52612:202 781.53796:810 781.5419…	102.12374:10 102.13087:10 114.12286:10 114.12589:20 114.13041:10 114.13946:21 115.09631:10 115.7972:10 116.10736:10 116.10888:10 116.1104:52 116.13322:11 116.13627:52 116.13779:42 116.13931:137 116.14083:157 116.14236:221 116.14388:168 116.1454:273 116.14692:221 116.14844:93 116.14996:115 116.15148:74 116.15301:51 116.15453:21 116.15605:21 116.15757:42 116.1591:10 116.16061:10 116.16975:10 117.67…
SM 43:4	19.3784	845.648	42531.7	[M+H]+	845.651	C48H91N2O6P	SM	ADGYTQXIEKZHRF-UHFFFAOYSA-N	O=C(NC(COP(=O)([O-])OCC[N+](C)(C)C)C(O)C=CCCCCCCCC)CCCCCCCCCCCCCCC=CCC=CCC=CCCCCCCC	98.7	189.637	845.54541:35 845.59875:35 845.60699:35 845.61108:71 845.61926:35 845.62341:177 845.6275:106 845.63159:106 845.63983:566 845.64392:496 845.64801:850 845.65216:708 845.65625:602 845.66034:673 845.66443:354 845.66858:354 845.67267:106 845.67676:106 845.68085:71 845.70959:35 846.13257:35 846.15723:35 846.28046:35 846.28455:106 846.2887:71 846.29279:35 846.29688:106 846.3092:35 846.57208:35 846.62964:…	102.12786:20 102.13642:10 102.13927:10 107.07924:10 107.08508:10 107.08801:10 108.13232:10 109.0991:20 109.10205:51 109.10352:41 119.04666:10 119.08364:10 121.07023:10 121.1013:10 121.10596:20 123.11711:10 123.12337:10 128.1431:10 131.08472:10 131.08633:10 132.68512:10 135.12445:10 137.13258:10 137.13754:10 137.14085:10 145.10564:10 147.12126:10 147.12297:10 148.13342:10 149.1232:10 149.1301:10 1…
MGDG O-8:0_17:2	16.7759	632.471	49407.7	[M+H]+	632.473	C34H62O9	EtherMGDG	JJTJKCUIOBIFSX-UHFFFAOYSA-N	O=C(OC(COCCCCCCCC)COC1OC(CO)C(O)C(O)C1O)CCCCCCCC=CCC=CCCCC	98.6	111.311	632.22607:27 632.41425:27 632.41779:27 632.42487:27 632.42847:27 632.43201:53 632.43555:53 632.43909:27 632.44263:80 632.45685:53 632.46039:133 632.46393:693 632.46753:693 632.47107:986 632.47461:906 632.47815:613 632.48169:80 632.48523:266 632.48883:107 632.49237:80 632.49591:27 632.50653:27 632.51013:27 632.52789:27 632.5705:53 632.87946:27 633.2738:27 633.30933:27 633.35553:27 633.36975:27 633…	101.02449:10 101.03442:10 102.056:10 102.12591:31 102.12876:10 102.13304:20 109.0337:10 110.02375:10 110.06966:10 123.12757:10 124.04581:10 126.0526:41 126.05418:31 126.05577:20 126.05736:31 126.06052:41 126.06211:51 126.0637:10 126.06528:10 127.04214:10 130.06454:10 133.10132:10 135.11247:10 136.99985:10 138.0629:10 144.05765:10 144.05936:20 144.06105:61 144.06274:51 144.06444:82 144.06613:82 14…
DGDG O-9:0_28:7	14.9529	979.603	29894.7	[M-H]-	979.6	C52H86O14	EtherDGDG	HCXWHBZYLVRMST-UHFFFAOYSA-N	O=C(OC(COCCCCCCCCC)COC1OC(COC2OC(CO)C(O)C(O)C2O)C(O)C(O)C1O)CCCCCC=CCC=CCC=CCC=CCC=CCC=CCC=CCC	98.6	543.67	979.59882:254 979.60321:1526 979.60767:763 979.61206:890 979.61646:1526 979.62091:1017 979.62531:890 979.62976:381 979.63416:127 979.63855:127 979.67834:127 980.60681:127 980.61121:254 980.61566:127 980.62006:636 980.62451:254 980.62891:254 980.63776:127 981.22601:127 981.60651:127 981.6109:127 981.61975:127 981.6286:381 981.63306:127 981.65515:127 982.62:127 982.62439:127 982.62885:127 983.05383…	478.29892:10 478.32364:10 978.99866:10 979.57758:10 979.58203:10 979.59088:10 979.60413:20 979.60852:51 979.61298:10 979.61737:20 979.62177:20 979.62622:31 979.63062:31 979.63507:20 980.10364:10 980.62537:10 980.62982:10
DG O-8:0_26:4	19.1055	592.532	331713	[M+H]+	592.53	C37H66O4	EtherDG	GPALSJXQLYDSQI-UHFFFAOYSA-N	O=C(OC(CO)COCCCCCCCC)CCCCCCCCCCCCC=CCC=CCC=CCC=CCC	98.5	594.955	592.3045:76 592.35608:76 592.42822:76 592.43164:227 592.43512:76 592.43854:302 592.44196:529 592.44543:906 592.44885:151 592.45227:227 592.45575:227 592.46259:151 592.46948:76 592.4798:76 592.50385:76 592.50726:76 592.51074:76 592.521:302 592.52448:755 592.52789:1435 592.53131:1511 592.53479:2946 592.53821:2039 592.54163:1586 592.5451:982 592.54852:1360 592.55194:302 592.55542:378 592.55884:302 5…	100.12016:10 100.1258:10 100.12721:10 102.1278:10 102.13065:10 105.07241:10 105.13755:10 107.08065:10 107.08357:10 107.08795:10 108.09704:10 109.09463:20 109.09757:31 109.09905:20 109.10052:20 109.102:51 109.10347:31 109.10495:41 109.10642:31 109.10789:20 109.10938:10 109.1138:10 109.24215:10 110.10272:10 110.1042:10 110.10568:20 110.11013:10 111.08272:10 111.11546:31 111.11694:20 111.11843:31 11…
TG 18:5_18:5_8:0	18.8341	764.549	238577	[M+H]+	764.546	C47H70O7	OxTG	YYFPBUJEPASLAT-UHFFFAOYSA-N	O=C(OCC(OC(=O)CC=CCC=CCC=CCC=CCC=CCC)COC(=O)CCCC(O)CCC)CC=CCC=CCC=CCC=CCC=CCC	98.5	1161.01	764.15765:415 764.53625:226 764.54016:1481 764.54407:1088 764.54797:1270 764.55188:2808 764.55579:7352 764.55969:17827 764.5636:42116 764.5675:58377 764.57141:75634 764.57532:66752 764.57922:46526 764.58313:33046 764.58704:12698 764.59094:7331 764.59485:3428 764.59875:428 764.60266:437 764.61438:202 764.85254:226 765.23914:425 765.30945:202 765.51257:416 765.54382:415 765.55164:1269 765.55554:270…	100.1117:10 100.11311:10 100.11876:10 101.51803:10 101.69309:10 101.8056:31 101.80703:31 101.80846:51 101.80988:112 101.8113:51 101.81273:31 101.81416:71 101.81557:20 101.817:51 101.81843:41 101.81985:20 101.8227:10 101.82555:10 101.82697:53 101.83553:10 101.88113:10 101.89252:10 101.95239:53 101.99517:10 102.07932:55 102.08788:53 102.11926:33 102.12212:33 102.12354:393 102.12497:2797 102.1264:86…
SM 49:8	20.1859	959.683	68310.7	[M-H]-	959.686	C54H95N2O7P	SM	SOEZOGATSFJXSF-UHFFFAOYSA-N	O=C(NC(COP(=O)([O-])OCC[N+](C)(C)C)C(O)C(O)C=CCCC=CCCC)CCCCCCCCCCCCCCCCC=CCC=CCC=CCC=CCC=CCC=CCC	98.5	227.737	959.56018:8 959.64764:16 959.65204:8 959.65637:21 959.66077:68 959.66516:118 959.66949:228 959.67389:346 959.67828:459 959.68262:671 959.68701:607 959.69141:543 959.6958:434 959.70013:253 959.70453:114 959.70892:76 959.71326:33 959.71765:29 959.72205:17 959.73077:4 959.7439:4 959.75702:9 959.84888:4 960.02393:4 960.04144:4 960.05457:4 960.07202:4 960.07642:4 960.1377:4 960.50092:8 960.57532:4 960…	845.60516:3 845.66266:3 845.67084:3 845.67499:3 845.67908:7 845.68317:3 845.68732:14 845.6955:3 845.71191:7 845.71606:3 846.7348:3 959.65106:3 959.66858:3 959.67291:3 959.67731:7 959.6817:7 959.69043:7 959.69482:14 959.69916:3 959.70355:14 959.70795:3 959.71667:3 959.72107:3 959.7298:3 960.68378:3
MGDG O-8:0_26:6	18.8341	750.554	69811.3	[M+H]+	750.552	C43H72O9	EtherMGDG	DIERPAPIBUIWHM-UHFFFAOYSA-N	O=C(OC(COCCCCCCCC)COC1OC(CO)C(O)C(O)C1O)CCCCCCC=CCC=CCC=CCC=CCC=CCC=CCC	98.4	185.795	750.50781:202 750.51166:405 750.51941:202 750.52325:202 750.53101:202 750.5426:202 750.54645:405 750.55035:1619 750.5542:2024 750.55811:1822 750.56195:1215 750.5658:1417 750.5697:405 750.57739:405 751.5022:202 751.5177:405 751.5448:405 751.55249:405 751.56024:405 751.56415:202 751.56799:202 751.5719:405 751.57574:405 751.57959:202 752.21069:202 752.50891:202 752.51276:202 752.51666:202 752.5321:2…	111.96571:10 204.18555:10 206.22026:10 207.0768:10 243.20093:10 251.05367:10 276.26328:10 298.11728:10 313.28116:10 331.18091:10 383.13986:10 383.14264:10 414.64978:10 421.21649:10 424.40427:10 424.4101:10 439.19098:10 439.1969:20 439.19986:10 439.20279:20 439.20575:10 439.20871:10 439.21167:20 439.21463:10 439.21759:10 495.2514:20 495.25455:41 495.25769:31 495.26083:92 495.26398:10 495.26712:20 …
PI 6:0_32:6	16.9744	881.515	20641.9	[M-H]-	881.519	C47H79O13P	PI	UYSVRXBTRWJRBF-UHFFFAOYSA-N	O=C(OCC(OC(=O)CCCCCCCCCCCCC=CCC=CCC=CCC=CCC=CCC=CCC)COP(=O)(O)OC1C(O)C(O)C(O)C(O)C1O)CCCCC	98.4	349.953	881.08795:68 881.12988:68 881.49042:68 881.49878:68 881.50299:135 881.5072:271 881.51135:68 881.51556:271 881.52393:68 881.57007:68 882.0943:68 882.4928:68 882.50116:203 882.50537:68 882.50958:68 882.51794:68 882.52216:135 882.52637:203 883.11798:68 883.52509:68 883.65521:68 884.12128:68 884.50763:68 885.04529:68 885.08728:68 885.47388:68 886.4743:68	323.05734:5 745.52875:5 746.50848:5 881.49347:10 881.49768:10 881.50183:5 881.50604:5 881.51025:20 881.5144:10 881.51862:5 881.52283:5 881.54376:5 881.54797:5 881.55219:5 881.55634:5 881.60248:5 1298.25574:5
DGDG O-8:0_20:3	17.6801	861.525	19907.7	[M-H]-	861.522	C43H76O14	EtherDGDG	CYXQNZLNKYZMPM-UHFFFAOYSA-N	O=C(OC(COCCCCCCCC)COC1OC(COC2OC(CO)C(O)C(O)C2O)C(O)C(O)C1O)CCCCCCCCCC=CCC=CCC=CCC	98.4	237.652	861.50409:149 861.51239:298 861.51654:298 861.52069:149 861.52478:596 861.52893:298 861.53308:298 861.57037:149 862.49084:149 862.50745:149 862.5116:298 862.5199:149 862.5282:149 862.58209:149 863.08405:149 863.49896:149 863.50726:149 863.51556:149 863.51971:149 863.52386:447 863.53217:298 864.20459:149 864.52429:149 864.53674:149 865.02264:149 865.15137:149 865.52942:149	815.62994:5 861.52087:5 861.55823:5
PE 35:1	26.7934	732.553	84634.9	[M+H]+	732.554	C40H78NO8P	PE	JKNRVUASURIXEH-UHFFFAOYSA-N	O=C(OCC(OC(=O)CCCCCCCC=CCCCCCCCCC)COP(=O)(O)OCCN)CCCCCCCCCCCCCCC	98.2	124.829	732.43884:23 732.4541:23 732.48468:23 732.50763:23 732.51147:70 732.5191:70 732.52289:46 732.52673:23 732.53058:70 732.53436:208 732.53821:699 732.54199:1307 732.54584:1733 732.54968:2065 732.55347:2154 732.55731:1454 732.56116:933 732.56494:745 732.56879:139 732.57257:187 732.57642:165 732.58026:23 732.65668:24 732.66815:23 732.86688:23 732.88599:24 732.91656:23 733.4671:23 733.47858:23 733.4939…	108.76401:10 109.09705:10 109.09853:20 109.10295:10 109.10442:20 111.08219:10 111.11791:20 112.11735:10 121.10072:20 121.10538:10 123.11497:10 123.11653:10 123.1181:10 123.1228:10 123.12593:10 123.12907:10 127.01978:10 133.09146:10 137.13036:10 137.132:10 137.14027:10 140.14273:10 149.1347:10 149.14505:10 155.01617:10 165.16212:10 165.16576:10 177.16173:10 177.60365:10 179.17265:10 184.0647:10 18…
DGDG O-8:0_15:2	17.0531	793.456	17324.5	[M-H]-	793.459	C38H68O14	EtherDGDG	LITUGHJIBXHYEI-UHFFFAOYSA-N	O=C(OC(COCCCCCCCC)COC1OC(COC2OC(CO)C(O)C(O)C2O)C(O)C(O)C1O)CCCCCCC=CCC=CCCC	98.2	220.493	793.44415:208 793.44818:69 793.45215:208 793.45612:624 793.46008:347 793.46405:278 793.48792:69 793.49591:69 793.49988:69 793.51581:69 793.63116:69 794.427:69 794.43896:69 794.4469:69 794.45093:208 794.4549:208 794.45886:69 794.46283:278 794.46686:69 795.06403:69 795.07196:69 795.11975:69 795.42639:69 795.44635:69 795.45032:139 795.45428:139 795.45825:139 795.47021:139 795.48615:139 795.55389:139…	793.46729:10 793.55084:10
PE 30:2	17.4372	660.459	122952	[M+H]+	660.46	C35H66NO8P	PE	ZXHZOZOKRSLOIE-UHFFFAOYSA-N	O=C(OCC(OC(=O)CCCCCCCC=CCCCCCC)COP(=O)(O)OCCN)CCCCCCCC=CCCCC	98.1	235.399	660.45111:1215 660.45471:1619 660.45837:2024 660.46198:810 660.46564:607 660.46924:405 660.47284:202 661.4566:202 661.46021:607 661.46387:202 661.46747:405 661.47113:607 662.40833:202 662.4483:202 662.46649:202 663.34619:202 663.448:405 663.45892:202 663.46259:202 663.46619:202 663.57166:202 664.49585:202 665.42059:202	102.09692:10 102.12688:10 102.13259:10 103.13674:10 107.04317:10 107.08554:10 109.09661:20 109.09956:10 109.10104:10 109.10841:10 109.10989:10 111.11894:10 113.05924:10 119.08257:10 121.09711:10 121.10177:20 121.10488:61 121.10643:10 121.10954:10 123.11288:10 123.11758:10 125.08844:10 125.09792:10 125.10265:10 127.11792:10 133.09578:10 135.11345:20 135.11836:10 137.10165:10 137.13803:10 141.09982…
MGDG O-10:0_28:7	18.8341	804.595	101383	[M+H]+	804.598	C47H78O9	EtherMGDG	AVCNJSYFMVGQSI-UHFFFAOYSA-N	O=C(OC(COCCCCCCCCCC)COC1OC(CO)C(O)C(O)C1O)CCCCCC=CCC=CCC=CCC=CCC=CCC=CCC=CCC	98.1	224.122	804.58319:607 804.58716:202 804.59119:607 804.59521:2024 804.59918:607 804.60321:2024 804.60718:810 804.61121:1619 804.61523:1215 804.62323:405 804.63123:202 804.78345:202 805.58875:202 805.59674:405 805.60077:810 805.60474:607 805.60876:1012 805.61279:607 805.62079:405 805.62482:202 805.63281:405 805.63684:607 806.57483:202 806.58289:202 806.58691:202 806.59088:202 806.60291:405 806.60693:1417 8…	100.1119:10 107.3967:10 116.4484:10 121.10614:23 125.12605:22 125.12762:21 141.71571:10 141.71907:10 142.14297:12 142.14803:25 142.1497:35 142.15138:219 142.15308:240 142.15475:667 142.15643:866 142.15813:1161 142.15981:1346 142.16148:1168 142.16318:1062 142.16486:714 142.16653:486 142.16823:379 142.16991:188 142.17159:144 142.17328:83 142.17496:47 142.17664:23 142.17833:11 142.18338:11 142.18506…
CL 12:0_14:1_24:0_26:0	17.9546	758.562	50074	[M-H]-	758.565	C85H164O17P2	CL	UPJPCHSNRYZGDT-UHFFFAOYSA-N	O=C(OCC(OC(=O)CCCCCCCCCCC)COP(=O)(O)OCC(O)COP(=O)(O)OCC(OC(=O)CCCCCCCCCCCCCCCCCCCCCCC)COC(=O)CCCCCCCCCCCCCCCCCCCCCCCCC)CCCCCCCC=CCCCC	98.1	276.963	758.1535:34 758.22742:34 758.45294:34 758.45685:67 758.5152:34 758.53851:34 758.54633:202 758.55017:336 758.55408:303 758.55798:908 758.56189:975 758.56573:370 758.56964:370 758.57355:269 758.57739:303 758.5813:34 758.58521:34 758.60077:34 758.61633:34 759.01703:34 759.04425:34 759.05591:34 759.05981:34 759.1026:34 759.11426:34 759.12207:34 759.12592:34 759.45282:67 759.45673:168 759.46057:336 75…	281.25601:10 297.24521:10 297.2525:10 297.25494:20 297.26956:10 478.31073:10 739.53577:10 758.44965:10 758.52356:10 758.53522:10 758.53912:20 758.55859:20 758.56635:10 758.57416:20 758.578:20 758.58582:10 758.58966:20 759.54291:10 759.55847:10
SM 34:3	19.7688	715.542	91868.3	[M+H]+	715.539	C39H75N2O7P	SM	KKOQMWKBRDQQCP-UHFFFAOYSA-N	O=C(NC(COP(=O)([O-])OCC[N+](C)(C)C)C(O)C(O)CCCC=CCCC)CCCCCCCCCCCC=CCC=CCCCCC	97.8	274.7	715.25452:40 715.31494:40 715.51514:40 715.52264:80 715.52643:200 715.53021:240 715.534:521 715.53778:1363 715.54156:1483 715.54535:1082 715.54907:922 715.55286:601 715.55664:441 715.56042:40 715.56421:80 715.56799:40 715.57178:40 715.57935:80 715.59821:40 715.61328:40 715.67377:40 716.25934:40 716.46338:40 716.50494:200 716.50873:200 716.51251:441 716.5163:561 716.52008:801 716.52386:721 716.527…	105.03918:10 105.07102:20 105.07681:10 105.07825:10 107.08363:20 107.08509:10 107.08656:10 107.08801:20 107.08948:20 107.0924:10 107.09678:10 109.09763:10 109.10059:31 109.10206:31 109.10354:20 109.10501:20 109.10648:20 109.10796:20 109.11238:10 111.11552:10 111.1185:10 111.12148:10 115.05526:10 119.08212:10 119.09291:10 121.09822:20 121.09978:41 121.10133:20 121.10288:20 121.10444:31 121.10754:2…
PI 16:2_6:0	14.4817	681.323	34911.9	[M-H]-	681.326	C31H55O14P	OxPI	BTDMNFKJVPAHRL-UHFFFAOYSA-N	O=C(OCC(OC(=O)CCCC(O)C)COP(=O)(O)OC1C(O)C(O)C(O)C(O)C1O)CCCCCCCC=CCC=CCCC	97.8	438.054	680.99475:71 681.0611:71 681.10535:71 681.17169:71 681.28961:71 681.30804:214 681.31171:429 681.31543:286 681.31909:857 681.32281:1000 681.32648:1000 681.33014:571 681.33386:71 681.34491:71 682.31104:71 682.3147:214 682.31842:71 682.32208:357 682.32581:429 682.32947:429 682.33319:143 682.33685:214 682.34058:71 682.40326:71 682.40692:71 682.44012:71 683.02686:71 683.0379:71 683.07855:71 683.08588:…	537.02112:10 653.32129:10 681.28503:10 681.30347:10 681.30713:10 681.31085:20 681.3219:20 681.32928:20 681.33295:20 681.33661:31 681.34772:10 681.36615:10
PG 15:0_38:2	18.8995	1011.79	36395.5	[M-H]-	1011.8	C59H113O10P	PG	FBCHKSQLEANYEK-UHFFFAOYSA-N	O=C(OCC(OC(=O)CCCCCCCCCCCCCCCCCCCCCCCCCC=CCC=CCCCCCCC)COP(=O)(O)OCC(O)CO)CCCCCCCCCCCCCC	97.5	176.445	1011.76849:35 1011.77295:35 1011.77747:105 1011.78198:140 1011.78644:105 1011.79095:210 1011.79541:315 1011.79993:315 1011.80444:280 1011.8089:210 1011.81342:210 1011.81787:35 1011.82239:70 1011.8269:70 1012.00208:35 1012.77942:35 1012.78394:105 1012.78839:70 1012.79291:140 1012.79742:175 1012.80188:315 1012.8064:315 1012.81091:140 1012.81989:105 1012.82886:35 1013.79089:70 1013.79535:35 1013.799…	208.71068:3 281.2561:3 506.12659:3 1011.76135:3 1011.77032:5 1011.77484:5 1011.7793:5 1011.78381:13 1011.78827:3 1011.79279:10 1011.7973:10 1011.80176:18 1011.80627:8 1011.81073:20 1011.81525:3 1011.81976:3 1011.82422:13 1011.82874:3 1011.83319:3 1011.83771:3 1011.84222:3 1011.86914:3 1012.46222:3 1012.57452:3 1012.79474:3 1012.82172:3
MGDG O-9:0_28:7	18.8341	790.579	32806.9	[M+H]+	790.583	C46H76O9	EtherMGDG	TZXXRQSGPQOUDS-UHFFFAOYSA-N	O=C(OC(COCCCCCCCCC)COC1OC(CO)C(O)C(O)C1O)CCCCCC=CCC=CCC=CCC=CCC=CCC=CCC=CCC	97.5	128.778	790.55945:202 790.57135:202 790.57532:202 790.57928:607 790.58325:607 790.58722:607 790.59119:202 790.59515:405 791.56812:202 791.58002:405 791.58398:405 791.59595:202 791.59991:202 791.60388:202 791.61578:202 791.63562:202 791.65155:202 792.18396:202 792.57349:202 792.59332:405 792.59729:202 792.60126:405 792.60529:202 792.60925:810 792.61322:202 792.62115:202 792.62909:202 793.52374:405 793.591…	102.12665:10 127.74247:21 128.11777:21 128.13374:10 128.13535:21 128.13695:21 128.13853:75 128.14014:149 128.14174:233 128.14334:192 128.14493:255 128.14653:297 128.14813:275 128.14973:191 128.15132:223 128.15292:42 128.15453:53 128.15613:10 128.15771:11 128.60086:10 129.30153:10 129.56979:10 130.13452:10 133.08412:11 184.08653:10 249.11778:10 253.0195:10 281.24432:11 282.30612:10 289.13898:10 29…
TG 8:0_8:0_15:2	16.1493	587.426	21203.2	[M+H]+	587.428	C34H60O6	TG	OXTNRLXMVSLVQV-UHFFFAOYSA-N	O=C(OCC(OC(=O)CCCCCCC)COC(=O)CCCCCCC)CCCCCCC=CCC=CCCC	97.4	59.039	587.25104:33 587.27838:33 587.40503:65 587.40845:131 587.41187:164 587.41528:327 587.4187:196 587.42212:360 587.42554:393 587.42896:164 587.43237:131 587.43579:33 587.43921:33 587.45294:33 587.46661:65 587.47345:33 587.56244:33 587.92181:33 587.93896:33 588.09985:33 588.40466:33 588.4115:33 588.41492:98 588.41833:262 588.42175:164 588.42523:98 588.42865:65 588.43207:98 588.43549:33 588.4389:33 58…	114.12945:10 120.97158:10 127.07527:10 127.1485:10 144.17261:10 149.07242:10 149.07932:10 149.09138:10 149.13277:10 164.00986:10 198.97458:10 218.11786:10 224.11829:10 226.01622:10 235.06274:10 239.18068:10 244.24487:10 247.24844:10 250.12076:10 251.22955:10 261.11606:10 281.16302:10 282.27686:10 282.28397:10 306.27258:10 322.27081:10 322.27844:51 322.28351:20 322.28604:10 322.29111:10 332.13678:…
TG 8:0_9:0_30:5	18.602	805.635	117919	[M+H]+	805.632	C50H86O6	TG	JGYAKSSYEUZFNN-UHFFFAOYSA-N	O=C(OCC(OC(=O)CCCCCCCC)COC(=O)CCCCCCCCCCCCCC=CCC=CCC=CCC=CCC=CCC)CCCCCCC	97.3	287.522	805.61145:136 805.62744:272 805.63147:1223 805.6355:1903 805.63947:1359 805.64349:1359 805.64752:815 805.65149:544 805.65552:815 805.65955:272 805.67157:272 806.58557:272 806.5976:136 806.60559:136 806.60962:136 806.63367:272 806.6377:815 806.64172:408 806.64569:408 806.64972:815 806.65375:272 806.65771:408 806.66174:136 807.59235:136 807.59637:136 807.61243:136 807.62848:272 807.63647:136 807.64…	102.11836:10 102.12264:10 102.12407:42 102.1255:141 102.12692:182 102.12835:203 102.12978:199 102.1312:219 102.13263:213 102.13406:131 102.13548:41 102.13691:47 102.13834:31 102.13976:21 102.14119:5 102.14404:16 102.14832:5 102.1626:5 103.53148:5 104.02484:5 109.09518:5 109.10698:5 109.1114:5 131.08849:5 137.12982:5 137.13643:5 139.14441:5 142.02721:5 155.14566:5 155.17557:5 216.05965:5 221.2289:…
ST 27:2	14.6992	385.344	65155.3	[M+H]+	385.346	C27H44O	ST	AVSXSVCZWQODGV-UHFFFAOYSA-N	OC1CC2=CCC3C(CCC4(C)C(CCC34)C(C)CCC=C(C)C)C2(C)CC1	97.3	86.1704	385.08923:87 385.1474:261 385.15018:174 385.15295:174 385.16959:87 385.17511:87 385.24994:87 385.25827:87 385.30536:87 385.31091:87 385.31647:87 385.32199:174 385.32755:87 385.33032:174 385.33585:869 385.33862:435 385.3414:1478 385.34418:1999 385.34695:956 385.3497:522 385.35248:261 385.35803:87 385.36081:87 385.36359:261 385.36633:87 385.37744:87 386.10675:87 386.14838:87 386.17889:87 386.32318:…	102.09026:10 102.09169:10 103.05694:10 109.10155:10 112.08454:10 118.08988:10 121.06197:10 121.06664:10 121.06818:31 121.0713:10 123.11662:10 129.09218:10 129.10983:10 130.07906:10 130.08389:31 130.08551:31 130.09033:20 130.09195:10 130.09355:20 130.12094:10 133.09808:10 144.04411:10 145.10349:10 147.06087:10 147.0643:10 147.07286:10 147.078:20 147.10883:20 147.11053:10 147.11224:10 147.11395:41 …
PC 16:0_18:0	19.0175	870.576	40802.1	[M-H]-	870.571	C42H84NO12P	OxPC	PBWVKTAFMBBHLL-UHFFFAOYSA-N	O=C(OCC(OC(=O)CCCC(O)CCC(O)CCCC(O)CCCCCCO)COP(=O)([O-])OCC[N+](C)(C)C)CCCCCCCCCCCCCCC	97.1	348.926	870.08392:23 870.55469:70 870.55884:70 870.56299:117 870.5672:187 870.57135:350 870.5755:513 870.57965:350 870.58386:513 870.58801:233 870.59216:187 870.59631:70 870.60052:47 870.60468:23 870.61719:47 870.69635:23 871.05475:23 871.12146:23 871.53827:23 871.56329:47 871.5675:47 871.57166:93 871.57581:117 871.57996:326 871.58417:163 871.58832:163 871.59247:117 871.59668:47 871.60083:47 871.60498:93…	756.57562:10 756.58337:20 756.58728:31 756.59113:10 756.59503:10 756.60278:10
TG 18:0_8:0_22:6	20.4338	828.675	23237.2	[M+H]+	828.671	C51H86O7	OxTG	DEFWUSPVIOSLPR-UHFFFAOYSA-N	O=C(OCC(OC(=O)CCCCCCC)COC(=O)CCCCCCCCCCCCCCCCC)CCC=CC=CC(O)CC=CCC=CCC=CCC=CCC	97.1	99.2311	828.57361:202 828.67114:202 828.67523:607 828.67926:607 828.68335:405 828.68744:405 828.69147:202 828.69556:202 828.70367:202 828.7077:202 829.67535:202 829.67944:405 829.68353:405 829.68756:202 829.69165:1012 829.69574:810 829.71606:202 830.69244:202 830.69647:405 830.70868:202 832.45947:202 833.66168:202	100.11333:5 100.11899:3 102.09666:3 102.12234:3 102.12377:15 102.1252:18 102.12663:41 102.12805:66 102.12948:69 102.13091:46 102.13233:41 102.13376:38 102.13519:43 102.13661:20 102.13804:18 102.13947:8 102.14089:5 102.14232:5 103.13074:3 137.12952:3 149.13551:3 149.14069:3 184.08275:3 197.07811:3 239.1402:3 245.14479:3 249.16246:3 264.28656:3 296.12173:3 296.13632:3 297.14795:3 303.20731:3 309.27…
DG O-15:4_4:0	13.3306	382.293	22665.5	[M+H]+	382.295	C22H36O4	EtherDG	JXJRRRKGOHAPBJ-UHFFFAOYSA-N	O=C(OC(CO)COCCC=CCC=CCC=CCC=CCC)CCC	97.1	30.2796	382.0582:37 382.17685:19 382.1879:19 382.19067:19 382.21826:19 382.23758:19 382.24036:19 382.2514:19 382.28177:111 382.28452:130 382.28729:259 382.29004:333 382.29279:389 382.29556:389 382.29831:111 382.30109:93 382.30383:37 382.30661:19 382.30936:19 382.31488:19 382.31766:19 382.3342:19 382.35355:19 382.40048:19 382.40323:37 382.44189:19 382.75949:19 383.09933:19 383.12143:19 383.1463:19 383.162…	102.11988:10 103.13975:10 114.13844:10 126.04749:10 126.05067:20 126.05225:20 126.05384:20 126.05701:10 126.05859:10 126.06018:10 135.08421:10 190.02534:10 192.0256:10 205.07928:10 206.10368:10 208.20497:10 232.2225:10 234.15654:10 235.01939:10 238.26003:10 243.16696:10 253.15784:10 279.23203:10 280.00406:10 288.20975:10 291.1825:10 311.13235:10 323.23468:10 340.19806:10 342.28989:10 346.21158:10…
PI 8:0_8:0	12.7808	617.255	45904.9	[M-H]-	617.258	C25H47O15P	OxPI	LUDGTIICROPCIC-UHFFFAOYSA-N	O=C(OCC(OC(=O)CCCC(O)CCCO)COP(=O)(O)OC1C(O)C(O)C(O)C(O)C1O)CCCCCCC	96.7	311.917	616.96362:14 616.98468:14 616.99872:28 617.01276:14 617.01624:14 617.01978:14 617.02679:28 617.03027:14 617.03381:14 617.04431:14 617.05481:42 617.06537:14 617.0899:14 617.09344:14 617.10394:14 617.17059:14 617.20569:14 617.23022:14 617.23376:28 617.23724:14 617.24078:126 617.24426:237 617.2478:460 617.25128:628 617.25482:879 617.2583:851 617.26184:572 617.26532:335 617.26886:140 617.27234:98 617…	227.03516:5 227.03941:5 227.04155:5 253.22852:5 267.02512:5 267.03433:10 267.03897:5 267.04587:5 286.9379:5 337.01297:5 389.21927:5 444.98969:5 481.25677:10 481.26917:10 481.27536:10 481.27844:5 481.28156:5 481.28464:10 481.28775:10 481.29083:5 481.29395:5 482.27344:5 482.27652:5 503.24069:5 503.24704:5 503.25018:10 503.25336:5 503.2692:5 576.98553:5 616.97339:5 617.24005:5 617.24353:15 617.24707…
PE 37:2	26.7934	758.568	28806.4	[M+H]+	758.569	C42H80NO8P	PE	VYGBMMLRWMCCRC-UHFFFAOYSA-N	O=C(OCC(OC(=O)CCCCCCCC=CCCCCCCCCC)COP(=O)(O)OCCN)CCCCCCCC=CCCCCCCCC	96.7	99.1288	758.19836:23 758.21783:69 758.22168:23 758.22559:23 758.22949:23 758.23724:23 758.48999:92 758.49774:115 758.50946:23 758.52112:23 758.52496:23 758.54053:46 758.54443:23 758.54834:115 758.55219:138 758.55609:161 758.56:414 758.56384:529 758.56775:760 758.57166:345 758.57556:414 758.57941:184 758.58331:345 758.58722:69 758.59106:23 758.59497:23 758.60278:23 759.22119:23 759.2251:46 759.229:23 759.…	104.10732:10 107.08305:10 109.09557:20 109.10148:10 111.08368:10 113.10024:10 121.09606:10 121.10694:10 122.9286:10 123.1181:10 123.11967:10 124.01587:10 135.11731:10 135.12059:10 155.00563:10 161.13504:10 163.14328:10 177.1655:10 181.155:10 184.07043:10 184.07426:10 184.07619:51 184.07809:10 184.08002:20 184.17581:10 192.00827:10 194.99956:10 195.00153:10 195.00349:51 195.00548:20 195.00745:20 1…
DG 39:8	17.9802	673.474	28644.7	[M+Na]+	673.48	C42H66O5	DG	KKQSXVLCCWGLLM-UHFFFAOYSA-N	O=C(OCC(OC(=O)CCCCC=CCC=CCC=CCC=CCC=CCC=CCC=CCC=CCC)CO)CCCCCCCC	96.4	77.877	673.46643:167 673.47375:750 673.47742:167 673.48108:750 673.4848:167 673.48846:83 673.49579:83 673.5141:83 673.53607:83 673.5434:83 674.32416:83 674.34613:83 674.45612:83 674.45978:83 674.46344:167 674.4671:250 674.47076:1166 674.47449:667 674.47815:167 674.48181:417 674.48547:83 674.48914:333 674.4928:167 674.49646:83 674.51849:83 675.34009:83 675.41718:83 675.42084:83 675.46118:83 675.47589:83 …	102.12894:10 102.13322:20 106.08768:10 107.09059:10 121.09474:10 125.09235:10 135.11426:10 135.11917:10 135.12082:10 139.11853:10 142.15758:10 149.1263:10 151.14873:10 155.01111:10 155.01286:10 169.08299:10 169.08482:10 173.13698:10 175.1418:10 179.1048:10 183.10068:10 189.15869:10 195.10028:10 197.06952:10 197.0715:20 197.07349:10 197.07547:20 197.07744:10 197.08141:31 197.08339:20 197.08537:10 …
MG 26:2	19.1443	484.445	24961.7	[M+NH4]+	484.436	C29H54O4	MG	LKMVNLZDXYTJHP-UHFFFAOYSA-N	O=C(OCC(O)CO)CCCCCCCCCCCCCC=CCC=CCCCCCCC	96.4	25.6676	484.36145:77 484.38007:77 484.44223:384 484.44534:460 484.44846:153 484.45157:230 484.45465:307 484.45776:77 484.46399:77 484.4671:77 484.88672:77 485.29721:77 485.34698:153 485.39987:77 485.44031:77 485.44653:77 485.44965:77 485.45276:230 485.46207:77 486.29617:77 486.38959:77 486.43939:77 486.4425:77 486.45807:77 486.46429:77 486.46744:77 487.01254:77 487.38028:77 487.39587:77 487.40524:77 487.…	101.06187:10 105.08543:10 107.08356:10 107.08503:10 107.08649:31 107.08795:10 107.09234:10 109.10052:31 109.10199:31 109.10347:31 109.10641:10 109.10789:10 109.11526:10 111.0842:10 111.11247:10 111.1214:10 113.40128:10 114.14073:10 117.07523:10 119.08511:10 119.08665:10 119.09128:10 119.09282:10 121.09813:10 121.10123:10 121.13698:10 123.10921:10 123.11078:10 123.11548:10 123.11861:10 123.12018:1…
SL 13:1	18.331	817.644	24739.3	[M+H]+	817.649	C49H85NO5S	SL	AUPCEPASSRALQD-UHFFFAOYSA-N	O=C(N(CC(O)C=CCCCCCCCC)CS(=O)(=O)O)CCCCCCCCCCCCCCCCC=CCC=CCC=CCC=CCC=CCC=CCC	96.4	91.3761	817.36975:135 817.54333:135 817.55139:270 817.55945:135 817.56757:135 817.61194:135 817.63214:135 817.63617:135 817.6402:270 817.64423:540 817.64825:270 817.65234:135 817.65637:405 817.67249:135 818.54883:135 818.55695:135 818.60138:135 818.61346:135 818.62964:135 818.64984:135 818.65387:270 819.57928:135 819.59546:135 819.64801:135 819.65607:135 822.62177:135	102.12496:10 102.12639:41 102.12782:20 102.12924:20 102.13067:20 102.1321:20 102.13495:20 102.14494:10 106.23637:10 109.10201:10 124.01797:10 128.13986:10 128.14626:10 128.14946:10 142.16127:10 156.04858:10 172.1244:10 184.06328:10 185.67204:10 211.05135:10 267.11475:10 269.06592:10 269.07288:10 277.11322:10 289.14597:10 305.11038:10 308.28531:10 309.3299:10 311.24747:10 312.98111:10 318.13788:10…
TG 10:0_8:0_22:5	19.0665	734.553	705490	[M+H]+	734.557	C43H72O8	OxTG	ZTURAAFEFCJRAA-UHFFFAOYSA-N	O=C(OCC(OC(=O)CCCCCCC)COC(=O)CCCC(O)C(O)C=CCC=CCC=CCC=CCC=CCC)CCCCCCCCC	96.3	649.032	734.16223:92 734.2005:83 734.453:83 734.48743:250 734.4989:167 734.50275:98 734.50659:83 734.51038:83 734.52185:83 734.52954:83 734.53333:83 734.53717:250 734.54102:1000 734.54486:2249 734.54865:3166 734.55249:6331 734.55634:4415 734.56012:4665 734.56396:3332 734.56781:2332 734.57159:1833 734.57544:750 734.57928:333 734.58307:167 734.58691:83 734.62518:83 734.62903:83 734.63666:83 734.99261:167 7…	100.08504:5 100.08787:5 100.12601:5 107.08233:10 107.08379:10 107.09402:5 108.08257:5 108.09578:5 109.09779:5 109.09927:10 109.10074:10 109.10222:20 109.10369:20 109.10516:15 109.10664:26 109.11254:5 109.11991:5 110.10294:5 110.1059:5 110.11034:5 110.11331:5 110.11479:5 111.11568:5 111.11865:10 111.1246:5 111.12758:5 112.12109:5 112.12707:5 112.13155:5 113.08447:5 113.12802:5 114.1304:5 114.14096…
MGDG O-9:0_26:6	18.8341	764.571	4826266	[M+H]+	764.567	C44H74O9	EtherMGDG	WCNATXNMFGIMKQ-UHFFFAOYSA-N	O=C(OC(COCCCCCCCCC)COC1OC(CO)C(O)C(O)C1O)CCCCCCC=CCC=CCC=CCC=CCC=CCC=CCC	96.1	10872.4	764.15765:415 764.53625:226 764.54016:1481 764.54407:1088 764.54797:1270 764.55188:2808 764.55579:7352 764.55969:17827 764.5636:42116 764.5675:58377 764.57141:75634 764.57532:66752 764.57922:46526 764.58313:33046 764.58704:12698 764.59094:7331 764.59485:3428 764.59875:428 764.60266:437 764.61438:202 764.85254:226 765.23914:425 765.30945:202 765.51257:416 765.54382:415 765.55164:1269 765.55554:270…	100.1117:10 100.11311:10 100.11876:10 101.51803:10 101.69309:10 101.8056:31 101.80703:31 101.80846:51 101.80988:112 101.8113:51 101.81273:31 101.81416:71 101.81557:20 101.817:51 101.81843:41 101.81985:20 101.8227:10 101.82555:10 101.82697:53 101.83553:10 101.88113:10 101.89252:10 101.95239:53 101.99517:10 102.07932:55 102.08788:53 102.11926:33 102.12212:33 102.12354:393 102.12497:2797 102.1264:86…
PC O-33:6	13.3306	722.508	120415	[M+H]+	722.512	C41H72NO7P	EtherPC	YTUHEWRQCXCRCS-UHFFFAOYSA-N	O=C(OC(COCCCCCCCCC)COP(=O)([O-])OCC[N+](C)(C)C)CCCCC=CCC=CCC=CCC=CCC=CCC=CCC	96.1	14.5187	722.41296:19 722.42816:38 722.45471:19 722.46228:38 722.48126:75 722.48505:75 722.48889:244 722.49268:376 722.49646:1033 722.50024:1159 722.50403:1297 722.50781:1333 722.51166:918 722.51544:693 722.51923:356 722.52301:226 722.52679:113 722.53442:19 722.54956:19 722.66345:19 722.98993:19 723.16077:19 723.32404:19 723.46075:19 723.4873:19 723.49115:19 723.49493:259 723.49872:241 723.5025:426 723.50…	102.1344:5 105.06754:5 107.05527:5 109.42468:5 115.05618:5 117.09305:5 117.09457:5 119.05379:5 121.06189:5 121.06344:5 121.06499:20 121.06655:10 121.0681:15 121.06966:10 121.07276:15 121.07587:5 127.14713:10 127.14872:5 127.15031:5 127.15668:5 131.06477:15 131.06801:5 131.06963:10 131.07123:20 131.07285:10 131.07446:10 131.07608:5 131.0777:10 131.07932:15 131.08093:5 132.6862:5 133.07846:20 133.0…
DGDG O-14:1_26:7	13.9698	1019.62	46131.4	[M-H]-	1019.63	C55H90O14	EtherDGDG	AOIRQAUOGUMRAQ-UHFFFAOYSA-N	O=C(OC(COCCCCCCCCC=CCCCC)COC1OC(COC2OC(CO)C(O)C(O)C2O)C(O)C(O)C1O)CCCC=CCC=CCC=CCC=CCC=CCC=CCC=CCC	96	881.968	1019.21515:43 1019.58038:43 1019.5849:43 1019.58942:43 1019.59387:43 1019.60291:298 1019.60742:468 1019.61194:808 1019.61646:1403 1019.62097:1275 1019.62549:1743 1019.62994:1275 1019.63446:808 1019.63898:468 1019.64349:468 1019.64801:170 1019.65253:85 1020.21179:43 1020.56812:43 1020.58167:43 1020.60425:128 1020.60876:128 1020.61328:170 1020.61774:510 1020.62225:553 1020.62677:893 1020.63129:553 …	281.25885:5 509.28119:5 509.28439:5 509.29077:5 509.29395:15 509.29712:5 509.30032:20 509.3035:10 509.3067:20 509.30988:20 509.31308:26 509.31625:31 509.31946:20 509.32263:15 509.32581:10 509.33539:5 509.35132:5 955.07703:5 1019.59595:5 1019.61401:5 1019.62305:5 1019.6275:10 1019.63202:15 1019.63654:5 1019.65009:5 1019.71771:5
PE 27:1	17.2046	620.427	35906.4	[M+H]+	620.429	C32H62NO8P	PE	MBWNQWVMGMSNCS-UHFFFAOYSA-N	O=C(OCC(OC(=O)CCCCCCCC=CCCCCCCC)COP(=O)(O)OCCN)CCCCCCCCC	96	76.5739	620.41571:176 620.42273:878 620.42627:878 620.42975:702 620.43677:702 620.44733:176 620.5036:176 621.42542:176 621.42896:176 621.4325:176 621.43951:176 621.45361:176 621.47119:176 621.50989:351 621.54156:176 621.55212:176 622.42188:176 622.43597:351 622.43951:176 622.44305:176 622.65442:176 623.55316:176 624.23029:176 624.49841:176 624.66425:176 625.23602:176 625.3949:176 625.39844:351 625.40198:…	109.10537:10 109.10684:10 109.10831:10 111.08314:10 121.10323:20 123.11279:10 125.09624:10 127.11145:10 127.11623:10 135.11499:10 137.12965:10 137.13626:10 149.1322:10 151.15466:10 155.14197:20 155.14725:31 155.15076:10 165.09775:10 165.16487:10 165.17213:10 177.17206:10 177.17581:10 184.06754:10 191.17662:10 193.19075:10 198.18579:10 198.19174:10 205.19977:20 209.13007:10 211.19946:10 211.20563:…
PC O-12:0_22:5	18.0337	814.519	59439.4	[M-H]-	814.524	C42H76NO9P	EtherOxPC	VGNFCLQWUFOQFZ-UHFFFAOYSA-N	O=C(OC(COCCCCCCCCCCCC)COP(=O)([O-])OCC[N+](C)(C)C)CCCC(O)C(O)C=CCC=CCC=CCC=CCC=CCC	95.9	439.496	814.0639:22 814.08807:22 814.09613:22 814.10016:22 814.11224:22 814.47095:22 814.479:45 814.48303:22 814.49109:134 814.49512:202 814.49915:334 814.50317:672 814.5072:1166 814.51123:1206 814.51526:1141 814.51929:1360 814.52332:646 814.52734:493 814.53137:177 814.5354:67 814.53943:67 814.54346:44 814.54749:22 814.55151:22 814.58783:22 815.02313:22 815.03931:22 815.05139:22 815.0675:22 815.07556:22 …	105.61444:5 267.23245:5 267.23938:10 267.24399:5 267.25323:5 267.26245:5 268.24915:5 699.54199:5 700.46857:5 700.48352:5 700.49097:36 700.49475:5 700.49847:15 700.5022:26 700.50592:10 700.5097:15 700.51343:26 700.51715:31 700.52087:20 700.52466:56 700.52838:26 700.5321:10 700.53583:15 700.53961:5 700.54333:5 700.55078:10 700.55829:5 700.57697:5 701.50049:5 701.51923:5 814.51135:5 814.52344:5 814.…
PG 12:0_38:1	18.8603	971.763	35881.6	[M-H]-	971.769	C56H109O10P	PG	GKVQLGJPSXJRDS-UHFFFAOYSA-N	O=C(OCC(OC(=O)CCCCCCCCCCCCCCCCCCCCCCCCCC=CCCCCCCCCCC)COP(=O)(O)OCC(O)CO)CCCCCCCCCCC	95.8	224.976	971.74976:165 971.75415:455 971.75854:331 971.76294:869 971.7674:372 971.77179:331 971.77618:372 971.78058:165 971.78497:83 971.78937:41 971.79376:41 971.96991:41 972.08435:41 972.11957:41 972.75372:41 972.75812:248 972.76251:496 972.76691:414 972.77136:290 972.77576:372 972.78015:248 972.78455:165 972.79333:41 972.80219:41 972.81537:41 973.07526:41 973.08411:41 973.0885:41 973.12811:41 973.58197…	255.2363:10 255.24532:10 731.21362:10 731.21747:10 733.52576:10 971.72778:10 971.75861:10 971.77179:20 971.77618:31 971.79822:10 972.78455:10
DG 9:0_26:7	14.9326	614.474	35528.9	[M+H]+	614.478	C38H60O5	DG	IDWRRMDLPSBKMX-UHFFFAOYSA-N	O=C(OCC(OC(=O)CCCC=CCC=CCC=CCC=CCC=CCC=CCC=CCC)CO)CCCCCCCC	95.8	89.6822	614.18036:162 614.18384:162 614.46381:162 614.46729:162 614.47083:487 614.4743:812 614.47778:812 614.48132:812 614.4848:487 614.48828:487 614.49182:325 614.49884:162 615.47223:325 615.47571:162 615.47919:325 615.48273:325 615.48621:325 615.48975:812 615.49323:325 615.4967:162 615.50024:162 616.33423:162 616.48846:162 616.49542:162 616.50244:162 617.36517:162 617.47742:162 617.50201:162 618.34082:…	102.32903:10 107.05285:10 113.12927:10 113.13528:10 113.13828:10 117.09203:10 117.09661:10 117.09814:10 117.10272:10 117.10883:10 126.05306:10 127.15084:10 131.06369:10 131.07016:10 133.07736:10 133.08063:10 133.08224:10 133.08388:31 133.08551:31 133.08714:31 133.08876:20 133.09039:71 133.09203:51 133.09366:20 133.09528:31 133.09691:20 133.09854:10 133.10179:10 139.09058:10 140.15501:10 141.16142…
PE 32:1	18.253	712.481	30967.8	[M+Na]+	712.489	C37H72NO8P	PE	LWTWNWZTGDPPLU-UHFFFAOYSA-N	O=C(OCC(OC(=O)CCCCCCCCCCCCCC=CCCCCCCCCCC)COP(=O)(O)OCCN)CCCCC	95.7	124.319	712.46582:61 712.4696:61 712.47339:123 712.47717:245 712.4809:736 712.48468:490 712.48846:368 712.49225:245 712.49597:184 712.49976:245 712.50354:123 712.54877:61 712.56384:61 713.19342:61 713.26501:61 713.47247:61 713.47998:123 713.48376:61 713.48755:61 713.49127:307 713.49506:245 713.49884:123 713.50641:123 713.56299:61 713.57806:61 713.58185:61 713.61951:61 713.86475:61 714.21558:123 714.23071…	102.12802:10 102.13515:10 109.10517:10 120.96013:10 120.96168:20 120.96323:20 120.96634:20 120.96789:20 120.96944:31 120.97099:31 120.97255:20 120.97565:10 121.08749:10 123.11416:10 123.12042:10 127.15266:10 130.16187:10 144.17529:10 145.99332:10 145.99673:10 146.00015:10 149.08202:10 149.13547:10 153.09798:10 163.49229:10 163.99998:10 164.0018:20 164.0036:61 164.00542:51 164.00722:112 164.00903:…
TG 8:0_16:4_18:3	18.9887	758.552	672229	[M+H]+	758.557	C45H72O8	OxTG	LALXVKOCEIEORQ-UHFFFAOYSA-N	O=C(OCC(OC(=O)CCC=CCC=CCC=CCC=CCC)COC(=O)CCCCCC(O)C(O)C=CCC=CCC=CCC)CCCCCCC	95.5	1069.93	758.21338:514 758.21729:385 758.22113:127 758.22894:261 758.23669:127 758.51276:127 758.53998:533 758.54388:127 758.54779:1297 758.55164:2325 758.55554:6618 758.55945:11952 758.56329:17084 758.5672:17557 758.57111:17087 758.57501:12988 758.57886:9030 758.58276:3519 758.58667:1301 758.59052:1559 758.59442:388 758.60608:134 758.60999:260 758.62164:254 758.71887:131 759.22845:254 759.24786:134 759.5…	102.12944:5 103.04182:5 103.05329:5 105.07117:5 107.08086:10 107.08233:5 107.08379:5 107.08525:20 107.08671:46 107.08817:15 107.08963:31 107.09109:15 107.09255:10 107.09402:15 108.38223:5 109.09484:5 109.09631:26 109.09779:46 109.09927:66 109.10074:61 109.10222:102 109.10369:102 109.10516:56 109.10664:66 109.10812:61 109.10959:51 109.11106:20 109.11254:26 109.11401:5 109.11549:5 109.11697:5 109.1…
SM 20:0	22.5349	525.37	28222.6	[M+H]+	525.366	C25H53N2O7P	SM	MDRFOKXJPQKABD-UHFFFAOYSA-N	O=C(NC(COP(=O)([O-])OCC[N+](C)(C)C)C(O)C(O)CCCCCCCC)CCCCCCC	95.4	21.7848	524.92297:14 525.07501:14 525.30798:14 525.33063:14 525.35651:54 525.35974:68 525.36298:95 525.36621:311 525.36951:325 525.37274:284 525.37598:162 525.37921:176 525.38245:81 525.38568:41 525.38892:54 525.4245:14 525.4342:14 525.45361:14 525.46008:14 525.47302:27 525.47626:27 525.48273:27 525.48596:14 525.4892:27 525.49249:54 525.49573:27 526.1853:14 526.36023:14 526.36346:27 526.3667:14 526.36993…	102.13171:5 103.13586:5 105.03586:5 105.0648:5 105.06625:5 105.07783:5 107.08612:5 107.08904:5 107.09196:5 109.09867:5 109.10752:5 109.10899:5 111.04067:5 111.04365:5 111.06745:5 117.0779:5 119.08165:5 119.09244:10 121.09774:5 121.0993:5 121.10396:5 123.12292:5 128.14424:5 129.04408:5 129.05692:5 130.06137:5 131.08264:5 131.08749:5 133.09647:15 133.10786:10 135.10757:5 135.11249:10 135.11742:10 1…
PC O-8:0_18:1	15.4652	710.457	33066	[M-H]-	710.461	C34H68NO9P	EtherOxPC	PVKFNWLGKKKVCS-UHFFFAOYSA-N	O=C(OC(COCCCCCCCC)COP(=O)([O-])OCC[N+](C)(C)C)CCCCCC(O)C=CC(O)CCCCCCCC	95.3	340.846	710.06561:18 710.0694:18 710.14087:18 710.23871:18 710.25378:18 710.27637:18 710.28387:18 710.42694:18 710.43445:18 710.43823:92 710.44196:165 710.44574:312 710.44952:441 710.45325:441 710.45703:496 710.46082:184 710.46454:73 710.46832:110 710.47211:18 710.47583:18 710.4834:18 710.49469:18 710.98035:18 711.05566:18 711.05939:18 711.08203:18 711.27032:18 711.43982:55 711.44354:18 711.44733:18 711.…	316.03702:10 466.23282:10 710.09802:10 710.43298:10 710.44055:20 710.44427:20 710.44806:31 710.45184:51 710.45557:31 710.45935:20 710.46313:10 710.46686:10 710.47443:10 710.50073:10 711.46094:10
DG O-15:4_5:0	15.4008	396.314	26362.9	[M+H]+	396.311	C23H38O4	EtherDG	ORRDCTZXESELOO-UHFFFAOYSA-N	O=C(OC(CO)COCCC=CCC=CCC=CCC=CCC)CCCC	95	22.1921	395.88968:20 396.25214:20 396.26901:20 396.27182:20 396.27463:20 396.28305:20 396.29431:20 396.29712:20 396.29993:20 396.30273:20 396.30554:197 396.30835:216 396.31119:315 396.314:374 396.3168:197 396.31961:79 396.32242:39 396.32523:118 396.32803:59 396.33084:98 396.33365:39 396.33646:39 396.33929:39 396.34772:20 396.35052:20 396.35333:20 396.35895:20 396.36176:59 396.36459:98 396.3674:157 396.37…	103.03944:10 104.07539:10 105.07455:10 107.08575:10 107.09451:10 109.0983:10 111.08495:10 115.05596:10 121.10051:10 123.04896:10 123.11788:10 130.06909:20 131.09526:10 132.05566:10 132.0573:10 132.06053:10 132.06216:10 132.06378:10 132.06703:10 132.07027:20 132.07677:10 133.08473:10 133.09125:10 133.10103:10 134.10146:10 135.11874:10 135.12202:10 143.15891:10 144.08618:10 144.08957:10 144.09126:1…
PI 8:0_9:0	13.6146	631.269	203504	[M-H]-	631.274	C26H49O15P	OxPI	RVZNAVOOZVGISK-UHFFFAOYSA-N	O=C(OCC(OC(=O)CCCC(O)CCCCO)COP(=O)(O)OC1C(O)C(O)C(O)C(O)C1O)CCCCCCC	94.9	2507.36	630.99988:26 631.01056:26 631.0354:52 631.03894:26 631.04956:26 631.07086:26 631.0744:26 631.21631:26 631.23761:52 631.24823:78 631.25177:52 631.25537:181 631.25891:579 631.26245:1235 631.26599:2524 631.26953:3303 631.27307:3067 631.27661:2495 631.28015:1572 631.28375:1071 631.28729:498 631.29083:131 631.29437:105 631.29791:52 631.30145:78 632.02905:27 632.06458:26 632.08234:26 632.25275:26 632.2…	152.99593:3 152.99767:3 153.00641:3 192.99667:3 227.03491:3 227.03703:7 227.03917:7 227.04129:3 227.04343:3 227.04555:14 227.04768:3 227.05193:3 242.97675:3 267.02945:17 267.03177:10 267.03406:24 267.03638:14 267.0387:17 267.04099:10 267.0433:3 267.04562:7 267.2395:7 267.24411:3 267.24643:7 279.05548:3 289.00095:3 486.97354:3 495.27307:10 495.27621:24 495.27936:17 495.2825:3 495.28564:27 495.2887…
DG O-15:2_2:0	11.4094	358.292	41188.7	[M+H]+	358.295	C20H36O4	EtherDG	GVMOMJIKZBSHJA-UHFFFAOYSA-N	O=C(OC(CO)COCCCCCCCC=CCC=CCCC)C	94.9	16.5602	358.0408:22 358.04614:22 358.0675:45 358.07285:22 358.12897:22 358.14499:22 358.15033:22 358.15302:22 358.16638:22 358.17972:22 358.19308:22 358.19843:45 358.20914:22 358.22516:22 358.24655:22 358.27325:22 358.27594:22 358.27859:67 358.28128:90 358.28397:45 358.28662:112 358.28931:269 358.29196:494 358.29465:426 358.2973:471 358.29999:292 358.30267:135 358.30533:90 358.30801:45 358.31067:90 358.3…	104.0669:10 104.06834:20 104.06978:41 104.07122:20 104.07266:20 104.0741:10 104.07555:10 104.07842:41 105.06747:10 108.08323:10 108.08617:10 122.07841:10 122.08309:10 122.08466:20 122.11273:10 123.07732:10 123.11961:10 138.13081:10 139.07664:10 143.1557:10 143.16077:10 143.16246:10 152.06644:10 170.10884:10 182.12744:10 182.15221:10 182.15793:10 185.08908:10 187.05746:10 190.16777:10 194.00912:10…
PA 26:5_28:7	14.8744	931.616	250052	[M-H]-	931.622	C57H89O8P	PA	PARKTEVFYRXMIP-UHFFFAOYSA-N	O=C(OCC(OC(=O)CCCCCC=CCC=CCC=CCC=CCC=CCC=CCC=CCC)COP(=O)(O)O)CCCCCCCCCC=CCC=CCC=CCC=CCC=CCC	94.8	5678.27	931.5816:176 931.59027:176 931.59454:527 931.59888:1054 931.60315:3161 931.60748:4039 931.61182:6322 931.61609:7727 931.62042:5795 931.62469:4917 931.62903:4039 931.63336:1405 931.63763:527 931.64197:176 932.59479:176 932.59912:351 932.60345:1054 932.60773:1932 932.61206:1054 932.61639:3161 932.62067:2634 932.625:3337 932.62933:1405 932.63361:1054 932.63794:878 932.64227:176 932.65521:176 933.604…	255.24809:10 255.25035:10 281.25134:10 281.2561:10 281.25845:10 281.26318:10 281.26556:20 281.26794:20 393.14575:10 452.28436:31 452.28735:10 452.29037:10 452.29337:41 452.29636:102 452.29938:31 452.30237:20 452.30539:31 452.30838:10 452.31439:20 453.29401:10 478.29276:10 478.29584:10 478.302:41 478.30511:112 478.3082:61 478.31128:82 478.31436:51 478.31744:61 478.32056:31 478.32364:31 478.32672:2…
PG 19:0_6:0	17.1659	642.43	22066.9	[M+H]+	642.434	C31H61O10P	PG	LUGUVVTVLBTUIM-UHFFFAOYSA-N	O=C(OCC(OC(=O)CCCCC)COP(=O)(O)OCC(O)CO)CCCCCCCCCCCCCCCCCC	94.6	103.002	642.42261:405 642.42621:202 642.42981:1012 642.43335:405 642.43695:405 642.44049:405 642.44409:202 642.44769:405 642.45123:202 643.0061:202 643.43939:405 643.44293:202 644.49634:202 645.4071:202 645.51111:202 645.5578:202 646.43695:202 646.45496:405 647.38507:202 647.39941:202	103.0547:10 103.05613:10 103.06043:20 103.07047:10 103.07763:10 103.08624:10 104.74576:10 105.06535:51 105.0668:71 105.06825:61 105.0697:143 105.07114:102 105.07259:71 105.07404:153 105.07549:102 105.07693:122 105.07838:41 105.07983:31 105.08128:31 105.08273:10 105.08562:10 105.22752:10 106.01836:10 109.03288:10 111.04272:10 111.04421:10 111.0457:20 113.13248:10 118.09818:10 119.0545:20 119.06066…
DGDG O-16:2_22:6	13.6146	991.593	18036.9	[M-H]-	991.6	C53H86O14	EtherDGDG	XDUKPCFGPHSORD-UHFFFAOYSA-N	O=C(OC(COCCCCCCCCC=CCC=CCCC)COC1OC(COC2OC(CO)C(O)C(O)C2O)C(O)C(O)C1O)CCC=CCC=CCC=CCC=CCC=CCC=CCC	94.4	589.878	991.14417:26 991.14862:26 991.19305:26 991.21527:26 991.29089:26 991.56659:26 991.57098:77 991.57544:128 991.5799:205 991.58435:384 991.58881:512 991.59326:563 991.59772:461 991.60211:205 991.60657:230 991.61102:77 991.6333:26 992.00684:26 992.03796:26 992.56738:26 992.57629:26 992.58069:154 992.58514:77 992.5896:256 992.59406:77 992.59851:179 992.60297:128 992.60742:128 992.61188:77 992.61633:10…	267.2377:5 267.23999:5 495.27695:5 495.28323:10 495.28638:20 495.28952:5 495.29266:15 495.29581:20 495.29895:5 495.30209:10 495.3241:10 991.57703:10 991.58148:5 991.58594:5 991.59479:10 991.6037:5 991.62146:5
MGDG 19:0_22:5	17.7084	864.662	37423.6	[M+H]+	864.656	C50H86O10	MGDG	MFTRJJYQGHGVJX-UHFFFAOYSA-N	O=C(OCC(OC(=O)CCCCCC=CCC=CCC=CCC=CCC=CCC)COC1OC(CO)C(O)C(O)C1O)CCCCCCCCCCCCCCCCCC	94.3	178.965	864.57465:182 864.65765:547 864.6618:1093 864.66595:547 864.67017:182 864.67432:364 864.67847:364 864.68262:182 864.68677:182 864.69092:182 865.54639:182 865.56714:182 865.63361:182 865.66687:182 865.67102:182 865.67517:182 865.68347:182 866.61841:182 866.67664:182 866.69739:182 867.63708:182 867.6662:182 868.88104:182 869.44714:182	100.11117:10 102.09875:10 102.12158:31 102.12301:31 102.12444:52 102.12586:31 102.12729:134 102.12872:176 102.13014:134 102.13157:206 102.133:51 102.13442:93 102.13585:62 102.13728:62 102.1387:41 102.14013:10 102.14298:10 102.14442:10 108.04368:10 128.14093:10 131.65866:10 147.09842:10 161.12965:10 225.16809:10 239.10658:10 284.11606:10 286.11871:10 304.2301:10 310.25143:10 314.30597:10 316.0983:…
PG 15:0_22:6	16.6573	827.466	87851.4	[M-H]-	827.472	C43H73O13P	OxPG	SMTMNRKBMBMRAD-UHFFFAOYSA-N	O=C(OCC(OC(=O)CC(O)C=CCC=CCC=CC=CC(O)CC=CCC=CC(O)C)COP(=O)(O)OCC(O)CO)CCCCCCCCCCCCCC	94.2	1010.02	827.03125:46 827.03943:46 827.07593:46 827.43744:93 827.44153:93 827.44556:417 827.44965:556 827.45367:1065 827.45776:1575 827.46185:1204 827.46588:1575 827.46997:1250 827.474:648 827.47809:509 827.48212:185 827.48621:278 827.49023:46 827.53088:46 828.04688:46 828.0672:46 828.0835:46 828.35168:46 828.38422:46 828.44928:232 828.45331:371 828.4574:602 828.46143:602 828.46552:648 828.46954:417 828.4…	255.2435:10 475.20938:10 477.24023:10 505.27264:10 531.29877:10 691.48016:20 713.43488:10 713.4386:10 713.45374:10 713.45746:10 791.32867:10 827.37555:10 827.42841:10 827.44464:20 827.45679:20 827.46088:10 827.4649:41 827.46899:10 827.47308:51 827.47711:10 827.4812:10 827.49335:10 827.51367:10
PS 28:3	14.5051	696.38	23947.6	[M+H]+	696.385	C34H60NO10P	PS	VUFFEDIBACUCMO-UHFFFAOYSA-N	O=C(OCC(OC(=O)CCCCCCCCC=CCC=CCC=CCCCCC)COP(=O)(O)OCC(N)C(=O)O)CCCCC	94.2	131.285	695.94403:81 696.36499:81 696.36871:81 696.37244:485 696.37616:323 696.37988:647 696.38361:404 696.38733:323 696.39105:162 696.39478:243 696.44324:81 696.52893:81 697.3266:81 697.35638:162 697.36017:162 697.36761:404 697.37506:566 697.37878:243 697.38251:162 697.38623:81 697.38995:162 697.39368:162 697.47571:81 698.36346:81 698.37469:162 698.39331:81 698.46051:81 698.65082:81 699.18835:81 699.229…	112.03374:10 147.12253:10 249.21759:10 252.06093:10 345.17249:10 371.25812:10 408.18887:10 440.254:10 448.26538:10 452.21408:10 462.35281:10 465.32376:10 469.13263:10 476.21133:10 477.23175:10 500.17197:10 507.41025:10 510.23212:10 513.34003:10 524.35522:10 525.18652:10 526.18359:10 530.00256:10 553.2995:10 555.3905:10 576.10413:10 576.10748:10 576.48712:10 579.40289:10 581.20557:10 581.21582:10 …
PI 13:0	7.0744	562.266	21373.1	[M+H]+	562.262	C22H41O13P	PI	VOATYPOCUNWFSJ-UHFFFAOYSA-N	O=C(OCC(OC(=O)CCCCCC)COP(=O)(O)OC1C(O)C(O)C(O)C(O)C1O)CCCCC	94.1	50.8513	562.24951:29 562.25287:58 562.25623:15 562.25958:58 562.26288:276 562.26624:406 562.26959:290 562.27295:305 562.27631:58 562.27966:44 562.28302:15 562.28967:15 562.29974:15 562.30646:15 562.32318:15 562.3299:15 562.34662:15 562.37341:15 563.06335:15 563.10022:15 563.19403:15 563.24097:15 563.25433:29 563.25769:29 563.26105:58 563.2644:44 563.26776:102 563.27112:73 563.27448:145 563.27777:44 563.2…	103.03248:3 116.06097:3 138.06451:3 148.09341:3 165.08784:3 177.06604:3 198.07774:3 199.11839:3 199.12039:3 199.12238:8 199.12437:8 199.12637:10 199.12836:8 199.13036:10 199.13234:13 199.13434:8 199.13632:20 199.13832:3 199.1443:3 199.15028:3 200.13582:3 213.07843:3 246.91161:3 260.03851:3 264.08417:3 279.0062:3 279.14062:3 285.17661:3 287.07294:3 301.13794:3 312.00284:3 312.01779:3 322.26389:3 3…
PC 15:0_18:0	18.7037	856.562	75323.3	[M-H]-	856.556	C41H82NO12P	OxPC	HGSPQILWXKKSTL-UHFFFAOYSA-N	O=C(OCC(OC(=O)CCCC(O)CCC(O)CCCC(O)CCCCCCO)COP(=O)([O-])OCC[N+](C)(C)C)CCCCCCCCCCCCCC	94	248.826	856.54108:147 856.54938:147 856.55353:295 856.55762:442 856.56177:589 856.56592:515 856.57001:147 856.57416:147 856.57831:74 856.58246:295 856.58655:74 856.5907:74 857.05365:74 857.54572:74 857.55402:147 857.55811:295 857.56226:147 857.56641:442 857.57056:74 857.57465:74 857.58295:74 857.59119:74 857.60773:74 857.62427:74 857.64496:74 858.08752:74 858.56335:74 858.5675:74 858.57159:221 858.57574:…	112.98505:5 267.24194:5 281.25851:10 281.26797:5 478.31427:5 742.53516:5 742.54675:10 742.5506:5 742.55444:15 742.55829:15 742.56213:15 742.56598:15 742.56982:20 742.57367:15 742.57751:10 742.58136:5 742.58521:10 742.58905:5 742.71606:5
SM 36:8	16.9332	733.497	44362.5	[M+H]+	733.492	C41H69N2O7P	SM	RYXIPUGSLMFQFI-UHFFFAOYSA-N	O=C(NC(COP(=O)([O-])OCC[N+](C)(C)C)C(O)C(O)C=CCCC=CCC)CCCCC=CCC=CCC=CCC=CCC=CCC=CCC	93.9	146.756	733.43555:202 733.45465:202 733.4585:202 733.4776:202 733.48145:405 733.48907:202 733.49292:607 733.4967:1619 733.50055:607 733.50439:405 733.50818:607 733.51202:405 733.51587:202 733.51965:405 733.5235:202 733.53113:202 733.53497:202 733.53882:202 733.6344:202 734.43774:202 734.44153:202 734.48749:202 734.49127:405 734.49512:405 734.49896:405 734.50275:405 734.50659:202 734.51044:405 734.51807:2…	105.07515:10 107.08488:20 107.08633:10 107.09072:10 107.09218:10 109.09742:10 109.09889:10 109.10036:10 109.10184:10 109.10479:10 109.10626:10 109.10921:10 111.07661:10 111.08553:20 111.08702:10 111.11977:10 111.12274:10 121.1011:10 121.10421:20 121.10887:10 121.11043:10 121.11509:10 121.17104:10 123.11378:10 123.11848:10 123.12005:10 123.12161:10 125.10198:10 126.10206:10 127.11407:10 127.12044:…
PG 27:0_6:0	16.5783	735.513	106465	[M-H]-	735.518	C39H77O10P	PG	PEDORAJEMBKCIE-UHFFFAOYSA-N	O=C(OCC(OC(=O)CCCCC)COP(=O)(O)OCC(O)CO)CCCCCCCCCCCCCCCCCCCCCCCCCC	93.8	475.866	735.01898:18 735.07642:54 735.08405:18 735.10699:36 735.27167:36 735.44397:36 735.46313:18 735.47461:73 735.47845:18 735.4823:18 735.48615:54 735.48993:164 735.49377:291 735.49762:654 735.50146:892 735.50525:1690 735.50909:1771 735.51294:1789 735.51678:1057 735.52057:639 735.52441:543 735.52826:235 735.5321:146 735.53589:54 735.53973:18 735.54358:18 735.55505:18 735.57037:18 735.68146:18 736.0262…	269.21924:10 269.22388:10 655.0141:10 733.14935:10 735.46832:10 735.47986:10 735.49518:41 735.49896:41 735.50281:61 735.50665:41 735.5105:71 735.51428:10 735.51813:71 735.52197:41 735.52582:10 735.5296:20 735.53345:10 735.54114:10 736.51422:10 736.52576:10
PG 28:0_6:0	16.6573	749.528	37232.3	[M-H]-	749.534	C40H79O10P	PG	VDNMCTVCNFEDPI-UHFFFAOYSA-N	O=C(OCC(OC(=O)CCCCC)COP(=O)(O)OCC(O)CO)CCCCCCCCCCCCCCCCCCCCCCCCCCC	93.8	156.604	749.05682:46 749.07611:46 749.08002:46 749.08386:46 749.43176:46 749.4704:46 749.50525:46 749.50909:139 749.51294:232 749.51685:556 749.52069:602 749.52454:741 749.52844:834 749.53229:371 749.53613:371 749.54004:46 749.54388:93 749.55164:46 749.55548:139 749.55933:46 750.11621:46 750.12781:46 750.26318:46 750.43341:46 750.44116:46 750.44885:46 750.45276:46 750.51074:46 750.51465:46 750.51849:139 …	267.24457:10 495.26392:10 749.51025:10 749.51416:20 749.51801:31 749.52185:20 749.52576:10 749.5296:51 749.53345:20 749.53735:10 749.5412:31 749.54504:20
PG 13:0_38:1	18.8603	985.777	36787.5	[M-H]-	985.784	C57H111O10P	PG	AAAHXDWPNQHANA-UHFFFAOYSA-N	O=C(OCC(OC(=O)CCCCCCCCCCCCCCCCCCCCCCCCCC=CCCCCCCCCCC)COP(=O)(O)OCC(O)CO)CCCCCCCCCCCC	93.7	139.79	985.75049:41 985.75488:83 985.75934:83 985.76373:165 985.76819:83 985.77264:248 985.77704:496 985.78149:414 985.78595:496 985.79034:331 985.7948:372 985.79926:124 985.80365:83 985.80811:41 986.74829:41 986.76166:124 986.76605:41 986.77051:83 986.77496:124 986.77936:248 986.78381:248 986.78827:455 986.79266:290 986.79712:124 986.80157:290 986.80597:83 986.81042:41 986.83704:83 987.09436:41 987.693…	233.65074:3 847.17053:3 985.76379:5 985.77264:3 985.7771:3 985.78156:8 985.79041:3 985.79486:15 985.79926:3 985.80371:3 985.82147:3 986.76166:3 986.81488:3
SM 37:8	17.1659	747.513	157256	[M+H]+	747.507	C42H71N2O7P	SM	BAJAMWJOBYEMMY-UHFFFAOYSA-N	O=C(NC(COP(=O)([O-])OCC[N+](C)(C)C)C(O)C(O)C=CCCC=CCCC)CCCCC=CCC=CCC=CCC=CCC=CCC=CCC	93.6	703.66	747.48175:202 747.48566:202 747.4895:405 747.49719:607 747.5011:607 747.50494:1619 747.50879:2429 747.51263:3644 747.51654:3441 747.52039:1417 747.52423:405 747.52808:810 747.53198:607 747.53583:405 747.54352:202 747.54742:202 748.44714:202 748.49738:405 748.50122:202 748.50507:607 748.50897:202 748.51282:1012 748.51666:1012 748.52051:1215 748.52441:607 748.5321:607 748.53986:202 748.54755:202 74…	105.07549:5 107.08229:5 107.08813:10 107.0896:5 109.09481:5 109.09776:5 109.09923:10 109.10071:5 109.10218:10 109.10365:20 109.10513:10 109.10661:10 109.10808:10 109.10956:10 109.1125:5 109.11398:5 110.10883:5 110.17847:5 111.08736:10 111.08885:5 111.09034:5 111.0948:5 111.11564:5 111.1201:10 111.12159:10 111.12308:15 111.12606:5 111.13201:5 113.09044:5 113.10095:10 114.99026:5 119.08377:5 121.09…
TG 8:0_15:4_10:0	17.9026	638.467	78199.9	[M+H]+	638.463	C36H60O8	OxTG	MQCKTYKXYZOZRO-UHFFFAOYSA-N	O=C(OCC(OC(=O)CC=CCC=CCC=CCC=CCC)COC(=O)CCCCCC(O)CCCO)CCCCCCC	93.6	197.652	638.44946:118 638.4566:592 638.46014:1539 638.46375:828 638.46729:592 638.47089:1302 638.47443:828 638.47803:947 638.48157:118 638.48517:118 638.55292:118 638.5708:118 639.40948:118 639.44879:118 639.45947:118 639.46307:237 639.46661:118 639.47021:237 639.47375:237 639.4809:237 639.4845:237 641.414:118 641.50696:118 641.51056:118 642.42993:118 642.44427:118 642.45502:118 642.47644:118 642.48004:1…	102.12312:5 102.12741:10 102.12884:15 102.13026:20 102.13169:10 102.13454:5 102.13597:10 105.06767:5 109.09275:5 109.09718:5 109.09866:10 109.10013:10 109.1016:10 109.10308:5 109.1075:5 109.10898:5 110.10529:10 110.10973:5 110.11121:5 111.10911:5 113.13041:5 122.10824:5 123.1104:5 123.11196:5 123.11823:5 123.1198:10 123.12137:5 124.01128:5 124.01443:5 124.11823:5 124.1198:5 124.12923:5 124.83971:…
PI 26:3	14.5443	738.424	62929.4	[M+H]+	738.419	C35H61O13P	PI	HYZIKVNORYLLQT-UHFFFAOYSA-N	O=C(OCC(OC(=O)CCCCCCCCCC=CCC=CCC=CCC)COP(=O)(O)OC1C(O)C(O)C(O)C(O)C1O)CCCCC	93.6	242.844	738.40503:257 738.40881:86 738.41266:685 738.4165:856 738.42035:1455 738.42419:1540 738.42804:1284 738.43188:1540 738.43567:1027 738.43951:428 738.44336:171 738.4472:257 738.45874:86 739.41443:257 739.41821:257 739.42206:86 739.4259:513 739.42975:342 739.43359:342 739.43744:428 739.44128:428 739.44513:86 739.44897:86 740.41681:86 740.4245:171 740.42834:86 740.43219:342 740.43604:86 740.43988:86 7…	102.12166:65 102.12309:141 102.12451:120 102.12594:239 102.12737:424 102.12879:542 102.13022:403 102.13165:476 102.13307:465 102.1345:206 102.13593:270 102.13735:151 102.13878:53 102.14021:43 102.14163:22 102.18302:11 105.06763:11 184.07634:11 216.76283:10 226.07605:11 254.14774:10 267.13992:10 284.18063:10 316.11371:10 381.27103:10 423.9158:10 444.18817:10 473.258:10 474.25681:10 547.37048:10 54…
PG 17:0_22:6	17.0138	855.497	39717	[M-H]-	855.503	C45H77O13P	OxPG	QRISZPKAGVJEQI-UHFFFAOYSA-N	O=C(OCC(OC(=O)CC(O)C=CCC=CCC=CC=CC(O)CC=CCC=CC(O)C)COP(=O)(O)OCC(O)CO)CCCCCCCCCCCCCCCC	93.6	466.804	855.05084:68 855.10864:68 855.4762:68 855.48035:68 855.48444:205 855.48859:615 855.49274:410 855.49683:273 855.50098:410 855.50513:342 855.50922:137 855.51337:68 855.52167:68 856.03802:68 856.0752:68 856.48431:137 856.48846:137 856.49261:137 856.50085:68 856.505:137 856.51324:205 856.52155:137 856.54633:68 856.55872:68 857.49719:68 857.50543:137 857.52203:68 857.55096:68 857.55511:68 857.71637:68…	267.0343:5 463.27032:5 477.23419:5 503.2496:5 503.27176:5 505.27911:5 505.28546:5 649.00665:5 719.50165:5 719.5282:5 720.53235:5 741.48181:5 741.49335:5 836.04199:5 855.47125:5 855.47534:5 855.47949:5 855.48364:20 855.48779:20 855.49188:10 855.49603:5 855.50018:15 855.50427:5 855.50842:20 855.51257:10 855.52081:10 855.54144:5 855.57861:5 860.84088:5
PC 33:2	13.2128	766.53	73553.4	[M+H]+	766.536	C41H78NO8P	PC	QLGBREYRAWVYSQ-UHFFFAOYSA-N	O=C(OCC(OC(=O)CCCCCCCCCCCCCC=CCC=CCCCCCCC)COP(=O)([O-])OCC[N+](C)(C)C)CCCCCC	93.5	13.5236	766.3855:16 766.40894:16 766.44019:16 766.48712:16 766.49493:16 766.51056:32 766.51447:80 766.51837:193 766.52228:273 766.52618:723 766.53009:868 766.534:659 766.5379:370 766.54181:273 766.54572:161 766.54962:112 766.55353:80 766.5614:16 766.60046:16 766.67865:16 767.35126:16 767.35516:16 767.42944:16 767.44513:16 767.44904:16 767.48419:16 767.49597:32 767.50378:16 767.5155:16 767.51941:32 767.52…	102.13151:7 109.09848:3 115.05917:3 115.07886:3 117.08842:3 117.10371:3 119.05838:3 121.05563:3 121.06962:7 121.07428:3 121.07738:3 127.14391:3 127.1455:7 127.14709:3 127.14868:10 127.15028:3 127.15505:3 128.0658:3 130.6916:3 131.06473:3 131.06635:3 131.06796:3 131.06958:7 131.0712:10 131.07281:17 131.07443:3 131.07605:7 131.07928:3 131.0809:3 133.07841:14 133.08005:20 133.08168:14 133.0833:7 133…
PG 18:1_22:6	16.8159	867.497	14652	[M-H]-	867.503	C46H77O13P	OxPG	VDZQTSFZVKJWSI-UHFFFAOYSA-N	O=C(OCC(OC(=O)CC(O)C=CCC=CCC=CC=CC(O)CC=CCC=CC(O)C)COP(=O)(O)OCC(O)CO)CCCCCCCC=CCCCCCCCC	93.5	180.5	867.02277:22 867.02692:22 867.03107:22 867.46777:22 867.47607:67 867.48022:67 867.48438:89 867.48853:311 867.49268:467 867.49689:511 867.50104:400 867.50519:133 867.50934:200 867.51349:89 867.53845:22 867.56342:22 867.56757:22 867.57587:22 867.58008:22 867.58838:44 867.60083:22 868.04181:22 868.07928:22 868.1001:22 868.44543:22 868.46625:22 868.4704:22 868.47461:44 868.48291:44 868.48706:67 868.4…	491.31473:10 503.25284:10 866.48541:10 867.47925:10 867.4834:10 867.48755:20 867.50415:20 867.52081:10 868.10736:10
PG 26:0_22:4	15.663	985.668	68123.8	[M-H]-	985.675	C54H99O13P	OxPG	SWRWPDYIZOBDNO-UHFFFAOYSA-N	O=C(OCC(OC(=O)CCCC(O)CCC(O)C(O)C=CCC=CCC=CCC=CCC)COP(=O)(O)OCC(O)CO)CCCCCCCCCCCCCCCCCCCCCCCCC	93.2	630.508	985.23773:54 985.64111:54 985.64557:486 985.64996:702 985.65442:540 985.65887:1404 985.66327:1026 985.66772:1836 985.67218:1566 985.67657:1512 985.68103:918 985.68549:540 985.68988:216 985.69434:54 985.70319:54 985.77411:54 985.81403:54 986.21313:54 986.63892:108 986.64337:108 986.64783:108 986.65222:216 986.65668:918 986.66113:486 986.66553:702 986.66998:594 986.67444:810 986.67883:378 986.68329…	295.272:10 491.36856:10 492.30811:10 492.3175:10 492.32065:41 492.32376:92 492.3269:20 492.33005:31 492.33316:31 492.3363:20 492.34256:10 492.3457:10 492.35196:10 493.33951:10 985.63995:10 985.66211:10 985.67102:10 985.67987:20 985.68433:20
PG 32:0	17.4372	740.539	35357.2	[M+NH4]+	740.544	C38H75O10P	PG	BIABMEZBCHDPBV-UHFFFAOYSA-N	O=C(OCC(OC(=O)CCCCCCCCCCCCCCC)COP(=O)(O)OCC(O)CO)CCCCCCCCCCCCCCC	92.9	93.0994	740.52234:202 740.52618:405 740.53387:607 740.53772:1012 740.54156:405 740.54541:202 741.49475:202 741.53705:202 741.54089:607 741.54474:202 741.54858:405 741.55243:607 742.55243:202 742.58319:202 743.52228:202 743.59546:202 744.51208:202 744.51978:202 744.539:202 744.5506:202 745.49481:607 745.51019:202 745.51404:202	109.10636:20 110.06859:10 122.10232:10 123.11855:10 123.16242:10 149.14203:10 155.01309:10 155.0166:10 163.14368:10 163.15811:10 191.99493:10 197.0816:10 211.03069:10 211.04094:10 216.0713:10 221.22391:10 233.22896:10 239.22047:10 239.23138:41 239.23357:10 239.23575:20 239.23795:10 239.24013:20 239.24231:10 246.22647:10 247.11349:10 247.22893:10 257.24313:10 266.26831:10 283.26019:10 313.26321:10…
SM 40:6	18.6794	793.591	34751	[M+H]+	793.585	C45H81N2O7P	SM	OWCKOSYUKPMUQR-UHFFFAOYSA-N	O=C(NC(COP(=O)([O-])OCC[N+](C)(C)C)C(O)C(O)CCCC=CCCC)CCCCCCCCCCCC=CCC=CCC=CCC=CCC=CCC	92.9	127.099	793.56763:174 793.57159:348 793.57556:348 793.57959:174 793.58752:174 793.59149:1043 793.59943:869 793.60345:348 793.60742:522 793.61139:174 793.63922:174 793.65912:174 794.56628:174 794.57025:174 794.57825:174 794.58221:348 794.58618:522 794.59015:174 794.59412:522 794.60211:174 794.61005:174 794.64587:174 795.59344:174 795.59741:174 795.62531:174 795.6651:174 796.55353:174 796.56946:174 796.605…	102.12376:2 102.12662:2 102.12804:2 102.1309:2 102.13232:4 102.13375:4 102.1366:2 102.13803:2 103.13504:2 103.90216:2 105.07265:2 105.08134:2 107.08235:2 107.08527:2 107.08674:2 107.0882:2 107.08966:4 107.0955:2 107.09696:2 107.09988:2 109.09782:2 109.09929:6 109.10077:2 109.10224:6 109.10371:8 109.10519:2 109.10667:4 109.10814:2 111.11124:2 111.11421:2 111.11868:2 119.0823:2 119.08383:2 119.0853…
PC O-14:0_22:5	18.4289	842.549	78021.5	[M-H]-	842.555	C44H80NO9P	EtherOxPC	ODGWGVKBNHRYGN-UHFFFAOYSA-N	O=C(OC(COCCCCCCCCCCCCCC)COP(=O)([O-])OCC[N+](C)(C)C)CCCC(O)C(O)C=CCC=CCC=CCC=CCC=CCC	92.8	525.935	842.0733:29 842.52008:29 842.52417:87 842.52826:260 842.53235:491 842.53644:549 842.54059:665 842.54468:896 842.54877:1214 842.55286:954 842.55695:636 842.56104:289 842.56519:116 842.56927:87 842.57336:58 842.99976:29 843.04895:29 843.05713:29 843.52051:29 843.52466:29 843.52875:58 843.53284:87 843.53693:347 843.54102:405 843.54517:491 843.54926:578 843.55334:520 843.55743:318 843.56152:318 843.5…	726.17035:3 726.22363:3 728.51642:7 728.5202:3 728.52783:3 728.53168:3 728.53546:10 728.53925:14 728.54309:31 728.54688:24 728.55072:31 728.5545:20 728.55835:17 728.56213:14 728.56598:3 728.56976:10 728.57739:7 728.58881:3 729.56879:3 842.51562:3 842.54431:3 842.55255:3 843.04449:3
PG 15:0_18:1(d7)	18.3108	740.553	51322	[M-H]-	740.547	C39H68D7O10P	PG	CAKDJPLPYOYWLK-AHOXJELVNA-N	[H][C@](O)(CO)COP(OC[C@]([H])(OC(CCCCCCC/C=C\CCCCCC([2H])([2H])C([2H])([2H])C([2H])([2H])[2H])=O)COC(CCCCCCCCCCCCCC)=O)(=O)O	92.2	769.411	740.53333:141 740.53717:352 740.54102:599 740.54486:599 740.54871:529 740.55255:1093 740.5564:740 740.56024:529 740.56409:211 740.56793:141 740.57178:35 741.02148:35 741.04456:35 741.07147:70 741.08301:35 741.09454:35 741.33673:35 741.35211:35 741.35596:35 741.36365:35 741.36749:35 741.37518:35 741.48669:35 741.49438:35 741.52899:35 741.53668:35 741.54053:70 741.54437:211 741.54822:317 741.55206:…	278.2327:5 279.24179:10 281.25122:5 281.2536:5 460.29288:5 476.28091:5 740.51996:5 740.53143:5 740.53528:5 740.53912:20 740.54297:26 740.54681:41 740.55066:26 740.5545:26 740.55835:26 740.56219:26 740.56604:5 740.56989:10 740.57373:5 740.57758:5 740.58911:5 740.60065:5 740.60449:5 740.61987:5
DGDG O-10:0_28:7	13.9301	993.607	79687.1	[M-H]-	993.616	C53H88O14	EtherDGDG	KQLXJSVEBKMGBB-UHFFFAOYSA-N	O=C(OC(COCCCCCCCCCC)COC1OC(COC2OC(CO)C(O)C(O)C2O)C(O)C(O)C1O)CCCCCC=CCC=CCC=CCC=CCC=CCC=CCC=CCC	92	2847.09	993.16681:41 993.56738:41 993.57184:41 993.57629:82 993.58075:124 993.58521:247 993.58966:536 993.59412:1154 993.59857:1319 993.60303:1937 993.60748:2102 993.61194:2102 993.61639:1484 993.62085:989 993.62524:742 993.6297:536 993.63416:330 993.63861:124 993.64752:41 993.66089:82 994.08826:41 994.18176:41 994.47125:41 994.57812:41 994.58258:41 994.58704:247 994.59149:247 994.59595:453 994.6004:618 …	255.24161:5 255.24387:10 281.25879:5 281.26117:5 281.2659:5 416.99829:5 483.28183:10 483.28494:10 483.28806:36 483.29114:10 483.29425:20 483.29736:31 483.30045:15 483.30356:10 483.30667:15 483.33151:5 483.33463:5 484.30997:5 509.28729:5 509.29047:5 509.29364:5 509.29684:15 509.30002:5 509.30322:36 509.3064:26 509.3096:15 509.31277:51 509.31595:5 509.31915:15 509.32553:10 509.33508:10 993.57361:10…
DG 23:4	16.4225	457.285	22433.2	[M+Na]+	457.292	C26H42O5	DG	FEVMHXFHFQFKSQ-UHFFFAOYSA-N	O=C(OC(CO)COC(=O)CCCCCCC)CC=CCC=CCC=CCC=CCC	91.9	30.4408	457.14017:62 457.2428:62 457.25488:62 457.26999:62 457.27301:124 457.27603:62 457.27902:124 457.28204:247 457.28506:556 457.28809:185 457.29111:495 457.29413:433 457.29715:124 457.30017:62 457.30923:62 457.31226:62 457.32434:62 457.3515:62 457.35452:62 457.36661:62 457.43909:62 457.46625:62 458.10971:62 458.17319:62 458.27292:62 458.28198:62 458.285:247 458.29105:185 458.29407:124 458.30615:62 45…	105.06924:10 105.07502:20 109.10172:10 115.03371:10 115.03826:10 115.03977:10 118.12842:10 119.08178:10 123.11993:10 131.1022:10 136.09096:10 147.121:10 165.04453:10 173.13527:10 195.04527:10 195.06105:10 208.18117:10 223.05481:10 226.2525:10 229.12018:10 235.16078:10 236.09491:10 237.12221:10 239.23808:10 242.28772:20 245.11789:10 245.1201:10 251.125:10 259.06958:10 271.14282:10 274.2532:10 274.…
PC O-31:2	14.6605	702.537	31746.4	[M+H]+	702.543	C39H76NO7P	EtherPC	HCVKNLGKGZWFHN-UHFFFAOYSA-N	O=C(OC(COCCCCCCCCC)COP(=O)([O-])OCC[N+](C)(C)C)CCCCCCCCCCCC=CCC=CCCCCC	91.5	89.813	702.20801:119 702.29785:119 702.42505:119 702.47369:119 702.50739:119 702.51862:119 702.52234:119 702.52606:238 702.52985:595 702.53357:714 702.53729:952 702.54108:595 702.5448:476 702.54852:119 702.55231:119 702.55603:119 702.55975:119 703.52563:238 703.52942:119 703.53314:119 703.53687:119 703.54065:238 703.54437:357 703.55188:119 703.5556:238 703.57806:119 703.58929:119 703.60052:119 704.41724…	111.11361:5 113.13795:5 117.08864:10 117.0917:5 125.12863:5 125.13179:5 125.13337:5 125.13653:5 127.1473:5 127.15367:5 127.15685:5 131.07141:10 131.0811:5 133.07863:15 133.08025:5 133.08188:10 133.08351:15 133.08514:41 133.08676:41 133.08839:26 133.09003:26 133.09166:10 133.09491:5 141.17445:5 158.15601:5 175.08392:5 175.09326:5 177.10371:5 177.10559:5 177.10747:10 177.10934:5 177.11124:26 177.11…
CL 74:0|CL 16:0_16:0_16:0_26:0	17.0531	745.555	164019	[M-2H]2-	745.557	C83H162O17P2	CL	XHYKJEYIGZQINW-UHFFFAOYSA-N	O=C(OCC(OC(=O)CCCCCCCCCCCCCCC)COP(=O)(O)OCC(O)COP(=O)(O)OCC(OC(=O)CCCCCCCCCCCCCCC)COC(=O)CCCCCCCCCCCCCCCCCCCCCCCCC)CCCCCCCCCCCCCCC	91.3	1200.02	745.06604:69 745.11615:69 745.15466:151 745.28961:153 745.43225:150 745.47083:69 745.48627:144 745.49396:218 745.50165:150 745.50555:69 745.5094:839 745.51324:3541 745.51709:8109 745.52094:17298 745.52484:28693 745.52869:40213 745.53253:39188 745.53638:28059 745.54022:17908 745.54407:8021 745.54797:3723 745.55182:1478 745.55566:548 745.55951:370 745.56335:225 745.5672:219 745.57111:69 745.5788:15…	227.04599:5 252.42035:5 253.21747:10 253.21971:31 253.22195:26 253.2242:66 253.22646:87 253.2287:36 253.23094:51 253.2332:46 253.23544:10 253.23769:5 253.23993:5 255.23718:5 255.23944:10 255.2417:15 255.24396:5 255.2462:5 255.25072:10 266.38647:5 267.23303:20 267.23535:20 267.23764:31 267.23996:46 267.24225:56 267.24457:26 267.24689:61 267.24918:15 267.2515:15 267.25381:10 267.27228:5 279.23526:1…
PG O-11:0_28:1	17.9941	803.61	38204.6	[M-H]-	803.617	C45H89O9P	EtherPG	LFLBIHBOIDDRGK-UHFFFAOYSA-N	O=C(OC(COCCCCCCCCCCC)COP(=O)(O)OCC(O)CO)CCCCCCCCCCCCCCCC=CCCCCCCCCCC	91.1	501.012	803.12982:26 803.414:26 803.47406:26 803.51007:26 803.51404:26 803.51807:26 803.52209:26 803.53009:26 803.53809:51 803.54211:77 803.55011:26 803.55811:51 803.56207:26 803.5661:77 803.5741:26 803.57812:26 803.58612:26 803.59015:51 803.59412:51 803.59814:282 803.60211:384 803.60614:461 803.61017:640 803.61414:333 803.61816:333 803.62213:256 803.62616:102 803.63019:102 803.63416:128 803.64215:26 803…	452.28986:10 688.48181:10 688.50403:10 689.4826:10 689.49744:10 689.50116:10 689.51227:20 689.5271:10 689.53082:10 689.56049:10 801.58954:10 803.50177:10 803.59387:10 803.59784:20 803.60187:10 803.6059:31 803.61389:20 803.61786:10 803.62189:20 803.62988:20 803.63391:10
ST 29:1	20.473	397.383	39453.5	[M+H-H2O]+	397.383	C29H50O	ST	KZJWDPNRJALLNS-UHFFFAOYSA-N	OC1CC2=CCC3C(CCC4(C)C(CCC34)C(C)CCC(CC)C(C)C)C2(C)CC1	91	16.2043	397.23355:180 397.23636:180 397.37708:180 397.37991:360 397.38272:1079 397.38553:360 397.39114:180 397.39679:180 398.28107:180 398.33743:180 398.38251:180 398.38535:180 399.21149:180 399.23404:180 399.24252:180 399.24533:1259 399.24817:1259 399.25098:3777 399.25378:1619 399.25662:2878 399.25943:1619 399.26227:1259 399.26508:360 399.26791:180 399.31586:180 400.24466:180 400.24747:180 400.25595:899…	100.10616:5 103.07471:5 105.07109:5 105.07688:5 107.08662:10 107.08955:10 108.08983:5 109.06673:5 109.07706:5 109.09918:10 109.10213:20 109.10361:15 109.10508:5 109.10655:5 109.10802:10 109.11098:5 110.10878:5 111.11707:5 111.12005:5 112.12698:5 119.08372:5 119.08527:5 119.08681:5 119.08835:5 119.08989:10 119.09142:5 119.09296:5 120.72566:5 121.07031:5 121.09983:5 121.10294:10 121.10449:10 121.10…
PA 24:4_28:7	14.8352	905.599	177463	[M-H]-	905.607	C55H87O8P	PA	WBWUHMQGCJCJNC-UHFFFAOYSA-N	O=C(OCC(OC(=O)CCCCCC=CCC=CCC=CCC=CCC=CCC=CCC=CCC)COP(=O)(O)O)CCCCCCCCCCC=CCC=CCC=CCC=CCC	90.6	5933.16	905.10144:57 905.4201:116 905.56885:116 905.57306:234 905.57733:581 905.5816:869 905.58582:2030 905.59009:3244 905.59436:4919 905.59857:5131 905.60284:4280 905.60706:3008 905.61133:2363 905.6156:1731 905.61981:977 905.62408:697 905.62836:231 905.63257:116 905.63684:57 905.6496:57 906.05334:59 906.26166:59 906.55505:57 906.57202:57 906.58057:114 906.58478:739 906.58905:966 906.59332:909 906.59753:…	255.23451:10 255.23677:10 255.24129:41 255.24355:31 255.24579:31 255.24805:10 255.25708:10 256.24399:10 452.28125:10 452.28424:31 452.28726:41 452.29025:82 452.29327:143 452.29626:112 452.29926:102 452.30228:112 452.30527:51 452.30829:31 452.31128:41 452.31729:10 453.30594:10 905.25604:10 905.43451:10 905.51105:10 905.56628:10 905.57904:10 905.58325:20 905.59174:10 905.59601:10 905.60028:31 905.6…
PI 8:0_10:0	14.0089	645.284	255604	[M-H]-	645.289	C27H51O15P	OxPI	PHKQXZSRZJGXLC-UHFFFAOYSA-N	O=C(OCC(OC(=O)CCCCCC(O)CCCO)COP(=O)(O)OC1C(O)C(O)C(O)C(O)C1O)CCCCCCC	90.4	1492.53	644.90332:140 645.24762:140 645.26556:140 645.26917:280 645.27277:981 645.27631:1822 645.27991:1542 645.28351:4765 645.28711:3504 645.29065:4345 645.29425:3784 645.29785:2943 645.30145:1682 645.30505:701 645.30859:140 645.31219:280 645.3158:140 645.32294:140 645.47363:140 645.47723:140 646.19861:140 646.27759:420 646.28119:420 646.28473:1261 646.28833:1962 646.29193:1261 646.29553:1542 646.29913:…	227.03526:20 227.0374:10 227.03952:10 227.04166:20 227.04378:10 253.24211:10 267.02295:10 267.03217:41 267.03677:20 267.04138:10 281.25174:10 281.25409:10 281.25647:10 281.26593:10 417.01578:10 457.23608:10 457.24817:10 509.27802:10 509.29712:10 509.30032:41 509.3035:20 509.3067:20 509.30988:31 509.31308:41 509.31625:41 509.32263:31 509.32581:10 509.32901:20 531.28027:10 531.28351:10 531.28674:10…
PE 26:1	16.8153	606.412	35732.5	[M+H]+	606.413	C31H60NO8P	PE	CZZIOMXOCHAXQN-UHFFFAOYSA-N	O=C(OCC(OC(=O)CCCCCCCC=CCCCCCCCC)COP(=O)(O)OCCN)CCCCCCC	90.3	73.139	606.30719:25 606.34888:25 606.38019:25 606.38367:25 606.38715:25 606.39062:25 606.3941:25 606.39758:25 606.40106:153 606.40454:433 606.40802:459 606.4115:484 606.41498:484 606.41846:255 606.42194:357 606.42542:102 606.42889:51 606.43237:51 606.43933:25 606.44971:25 606.45667:25 606.46014:51 606.4671:25 606.47754:51 606.48102:25 606.4845:51 606.49493:25 606.50885:25 606.51233:51 606.51581:102 606.…	102.13139:10 103.03949:10 109.09835:10 109.10425:10 109.10573:10 109.1072:10 113.09106:10 113.09856:10 116.06688:10 121.10676:10 123.08502:10 123.11166:10 127.11032:10 127.11351:20 127.1151:10 127.11829:10 131.07104:10 135.11385:10 135.12206:10 137.13017:10 137.13348:10 137.14175:10 144.17265:10 151.14659:10 153.11974:10 155.13731:10 155.13908:10 155.14436:10 155.14612:10 155.14787:10 163.14128:1…
PI O-8:0_11:0	15.149	613.341	25469.3	[M-H]-	613.336	C28H55O12P	EtherPI	CKSIHTCIHUVWQW-UHFFFAOYSA-N	O=C(OC(COCCCCCCCC)COP(=O)(O)OC1C(O)C(O)C(O)C(O)C1O)CCCCCCCCCC	90.3	311.841	612.91125:35 612.91479:35 613.00568:35 613.01617:35 613.02313:35 613.03717:35 613.04065:35 613.0791:35 613.14203:35 613.28894:35 613.32739:177 613.33087:460 613.33441:495 613.33789:424 613.34137:601 613.34485:283 613.34839:141 613.35187:35 613.35535:35 613.36237:71 613.36938:35 613.40082:35 613.43579:35 613.99908:35 614.02704:35 614.05157:35 614.25452:35 614.27203:71 614.27557:106 614.27905:354 6…	112.99065:10 438.52155:10 500.28226:10 613.34033:10
PG 6:0_29:1	16.5385	761.527	53071.1	[M-H]-	761.534	C41H79O10P	PG	FBAXOZQJGCGOQX-UHFFFAOYSA-N	O=C(OCC(OC(=O)CCCCCCCCCCCCCCC=CCCCCCCCCCCCC)COP(=O)(O)OCC(O)CO)CCCCC	90.1	81.9953	761.03198:17 761.03589:17 761.05927:17 761.06317:33 761.06702:33 761.10211:33 761.10602:17 761.10992:17 761.13715:17 761.30084:17 761.38263:33 761.45276:33 761.46838:17 761.48004:17 761.48395:17 761.48785:17 761.49957:33 761.50342:17 761.50732:50 761.51123:117 761.51514:218 761.51904:352 761.52295:536 761.52686:569 761.5307:469 761.53461:419 761.53851:134 761.54242:134 761.54633:33 761.55023:67 7…	240.35776:10 269.21924:10 281.26077:10 297.25012:10 761.50342:31 761.51123:10 761.51514:10 761.51904:10 761.52289:41 761.52679:10 761.53461:10 761.54242:10 761.54626:20
PG O-8:0_10:0	13.9698	511.309	170859	[M-H]-	511.304	C24H49O9P	EtherPG	LVSYGMWUSUUGKB-UHFFFAOYSA-N	O=C(OC(COCCCCCCCC)COP(=O)(O)OCC(O)CO)CCCCCCCCC	90	1049.16	511.0116:105 511.02115:45 511.02435:45 511.02756:43 511.04352:43 511.06586:43 511.1297:43 511.28937:85 511.29254:43 511.29575:43 511.29892:298 511.30212:553 511.30533:1233 511.3085:2381 511.31171:2551 511.31491:2338 511.31808:2126 511.32129:978 511.32449:383 511.32767:170 511.33087:128 511.33408:43 511.34045:43 511.34363:43 511.34683:43 511.41708:43 511.49054:43 511.79721:43 511.84192:43 511.9250…	155.00983:5 227.04381:5 228.0386:5 245.04631:5 281.25174:5 281.25647:5 281.26123:5 281.26596:5 281.27542:5 282.25443:5 282.25681:5 282.25916:15 282.26154:5 283.2565:5 283.26126:5 283.26364:5 283.26602:15 283.2684:5 284.82971:5 443.27567:5 490.99619:5 491.00244:5 510.30783:5 510.31421:5 511.26532:5 511.28766:5 511.29086:5 511.29407:10 511.29724:15 511.30045:10 511.30362:15 511.30682:20 511.31003:2…
PG 30:0	17.0886	712.503	85324	[M+NH4]+	712.512	C36H71O10P	PG	ZAXBYLHGBBMAAY-UHFFFAOYSA-N	O=C(OCC(OC(=O)CCCCCCCCCCCCCCC)COP(=O)(O)OCC(O)CO)CCCCCCCCCCCCC	89.7	301.558	712.3335:202 712.48047:202 712.49554:405 712.49933:607 712.50311:1215 712.50684:1215 712.51062:1012 712.5144:405 712.51819:1215 712.52191:202 712.53326:202 713.50592:810 713.5097:202 713.51349:202 713.51727:810 713.52106:405 713.52478:607 713.53235:202 714.50574:202 714.51331:202 714.52081:202 715.52509:202 716.48096:607 716.51495:202 716.52252:202 716.53387:202 717.40717:202 717.42609:202 717.44…	108.7544:10 109.09923:10 109.10218:10 109.10513:10 109.10661:10 111.09034:10 111.11713:10 111.12457:10 120.9725:10 123.11411:10 123.11724:10 123.12038:10 123.12821:10 125.14179:10 127.14623:10 135.12131:10 137.01039:10 137.13272:10 139.02245:10 139.15233:10 143.14461:10 148.11638:10 150.13716:10 155.00633:10 155.00809:10 155.01161:10 155.01512:10 155.01688:10 156.02582:10 201.14827:10 202.16884:1…
PC O-15:1_18:3	18.2319	802.516	172200	[M-H]-	802.524	C41H76NO9P	EtherOxPC	IIDCBFIORGJRNG-UHFFFAOYSA-N	O=C(OC(COCCCCCCCCC=CCCCCC)COP(=O)([O-])OCC[N+](C)(C)C)CCCCCC(O)C(O)C=CCC=CCC=CCC	89.6	1685.04	802.03644:25 802.05243:25 802.11243:25 802.11646:51 802.18842:25 802.24445:25 802.41644:51 802.46045:25 802.48047:51 802.48846:76 802.49243:232 802.49646:513 802.50043:901 802.50446:1732 802.50848:1912 802.51245:2507 802.51648:2580 802.52045:1882 802.52448:1365 802.52844:821 802.53247:389 802.53644:255 802.54047:76 802.54443:25 802.54846:25 802.58447:26 802.59247:26 802.83252:26 803.02063:25 803.…	112.98785:3 112.99236:3 253.21918:3 253.22142:3 253.22366:10 253.22591:7 253.22816:7 253.23265:7 253.23491:3 254.15486:3 255.23438:3 255.23663:3 267.23938:3 281.25827:3 284.26218:3 452.284:7 452.29001:3 686.28662:3 687.51166:3 688.48218:3 688.48956:3 688.49329:14 688.49695:24 688.50067:20 688.50439:24 688.50812:44 688.51178:75 688.5155:92 688.51923:109 688.52289:75 688.52661:61 688.53033:48 688.5…
FA 18:3	13.0993	325.197	257791	[M-H]-	325.202	C18H30O5	OxFA	PAHHZUIGGXPZTO-UHFFFAOYSA-N	O=C(O)CCCCCC=CC(O)C=CC(O)C(O)CC=CCC	89.3	169.925	324.88406:11 324.97571:11 324.99097:11 324.99606:11 324.99863:22 325.00116:66 325.00369:11 325.00626:11 325.00879:11 325.01135:33 325.01389:11 325.02151:22 325.0419:11 325.09537:11 325.16922:11 325.17175:11 325.17432:22 325.17685:11 325.18195:45 325.18448:100 325.18704:168 325.18958:492 325.19214:877 325.19467:1348 325.19724:1565 325.19977:1266 325.2023:647 325.20486:315 325.2074:101 325.20996:33…	112.9907:3 119.06409:3 183.01596:3 183.01787:3 183.01979:17 183.02361:3 185.04855:3 225.07315:3 239.00017:3 248.9655:3 257.02454:3 281.92206:3 323.31375:3 324.15988:3 324.93073:3 325.18277:10 325.18533:10 325.18787:20 325.19043:61 325.19296:88 325.19553:105 325.19806:37 325.20062:65 325.20316:34 325.20569:27 325.20825:10 325.21078:10 325.21335:10 325.21844:3 325.22098:3 326.18945:3 326.19199:7 32…
PC O-10:0_22:4	18.0734	788.501	112465	[M-H]-	788.508	C40H74NO9P	EtherOxPC	GQQPQEXOHVLBCO-UHFFFAOYSA-N	O=C(OC(COCCCCCCCCCC)COP(=O)([O-])OCC[N+](C)(C)C)CCCCCCC(O)C(O)C=CCC=CCC=CCC=CCC	89.3	851.037	788.06799:37 788.46051:18 788.46448:36 788.46844:18 788.47241:18 788.47632:165 788.48029:350 788.48425:496 788.48822:815 788.49219:1057 788.49615:1648 788.50012:1496 788.50409:1314 788.50806:872 788.51202:613 788.51599:240 788.51996:149 788.52393:111 788.53979:18 788.55963:18 788.5636:19 788.56757:18 788.57153:54 788.5755:164 788.57947:126 788.58344:90 788.5874:54 788.59137:90 788.61121:18 789.09…	227.20737:10 267.23709:10 283.27493:10 674.48016:10 674.48383:10 674.48749:31 674.49115:31 674.49481:61 674.49847:82 674.5022:31 674.50586:31 674.50952:31 674.51318:20 674.51685:10 674.52051:31 674.52417:10 674.52783:10 788.53241:10 788.57208:10 788.58398:20 788.59583:10 789.58362:10 789.59552:20
DG 45:10	17.321	753.555	75774.3	[M+Na]+	753.543	C48H74O5	DG	MFXUDFZLOOKSNM-UHFFFAOYSA-N	O=C(OCC(OC(=O)CCCCC=CCC=CCC=CCC=CCC=CCC=CCC=CCC=CCC=CCC=CCC)CO)CCCCCCCC	89	370.758	753.50861:202 753.5202:202 753.52411:810 753.52795:202 753.53186:1822 753.53571:1619 753.53961:3036 753.54346:3441 753.54736:3644 753.55121:1822 753.55511:1012 753.55896:405 753.56287:202 753.57062:202 754.46619:202 754.49725:202 754.5166:202 754.52435:202 754.5321:202 754.53601:202 754.53986:202 754.54376:1417 754.54767:1619 754.55151:607 754.55542:202 754.55927:405 754.56317:202 754.56702:202 7…	109.10242:10 109.10389:10 109.10831:10 110.10462:10 111.11885:10 111.1263:10 123.12062:10 124.11748:10 124.12219:10 125.0994:10 125.12782:10 135.11827:10 135.11992:10 149.13222:10 149.13739:10 149.13911:10 150.1478:10 151.1512:10 151.15988:10 153.12785:10 155.0101:10 163.15144:10 166.16441:10 173.01143:10 173.01514:20 173.017:10 173.01884:10 173.02071:41 173.02443:10 173.02628:31 173.02814:10 173…
PE 27:0	17.5922	622.441	24382.7	[M+H]+	622.444	C32H64NO8P	PE	INOBMOSFJZCYBZ-UHFFFAOYSA-N	O=C(OCC(OC(=O)CCCCCC)COP(=O)(O)OCCN)CCCCCCCCCCCCCCCCCCC	89	69.359	622.25732:202 622.35596:202 622.43695:202 622.44049:810 622.45459:202 623.2298:202 623.43073:202 623.43427:202 623.45184:202 624.22772:202 624.38293:202 624.42175:202 624.48523:405 625.49829:202 626.20471:202 626.20825:202 626.21179:405 626.21887:405 626.37079:202 626.39203:202 626.49097:202	102.13059:5 103.129:5 109.09456:5 109.09751:5 109.10046:5 109.63499:5 118.12402:5 123.11543:10 123.11857:5 123.12327:10 124.11699:5 139.11877:5 139.14377:5 151.04312:5 160.08693:5 166.16574:5 169.16589:5 169.16774:5 180.13451:5 183.16402:5 183.16975:5 183.17357:5 183.17931:5 184.07091:5 184.07664:5 184.08047:5 184.08815:5 187.07719:5 188.08664:5 189.07356:5 196.07607:5 197.07774:5 197.19075:5 198…
PE 33:2	18.058	724.482	17949.6	[M+Na]+	724.489	C38H72NO8P	PE	SKCHCMGWCCFAJB-UHFFFAOYSA-N	O=C(OCC(OC(=O)CCCCCCCCCCCCCC=CCC=CCCCCCCC)COP(=O)(O)OCCN)CCCCCC	88.3	22.5291	724.31537:58 724.46356:115 724.47119:115 724.47498:115 724.47876:346 724.48254:403 724.48639:288 724.49017:173 724.49396:173 724.49774:173 724.50537:115 724.513:58 724.51678:58 724.52435:58 724.53198:173 724.53577:58 724.53955:58 724.56238:58 724.57758:58 724.64978:58 724.77521:58 725.46722:58 725.47101:58 725.47858:58 725.48242:115 725.48621:173 725.48999:288 725.49384:58 725.50525:58 725.50903:…	102.1322:10 120.9678:10 120.96935:10 132.06143:10 137.14096:10 139.11067:10 146.00008:10 161.62183:10 164.00354:20 164.00536:20 164.00716:20 164.00897:10 164.01259:20 164.04514:10 165.0975:10 167.07909:10 176.99335:10 184.12096:10 185.07246:10 187.07744:10 187.15663:10 197.08394:20 197.08592:10 198.08224:10 209.11967:10 212.10722:10 212.11133:10 233.1496:10 234.08836:10 237.20947:10 237.22253:10 …
PE 33:3	17.9026	700.486	47413	[M+H]+	700.491	C38H70NO8P	PE	NIFZYAVGTATLNI-UHFFFAOYSA-N	O=C(OCC(OC(=O)CCCCCCCCC=CCC=CCC=CCCCCCCC)COP(=O)(O)OCCN)CCCCCCCC	88	109.624	700.22485:237 700.4079:118 700.41168:118 700.48267:237 700.48639:1184 700.49011:592 700.4939:1184 700.49762:473 700.50134:118 700.50507:237 700.52002:118 700.52753:118 700.53497:118 700.55365:118 700.56116:118 701.42468:118 701.47327:118 701.48077:237 701.4845:118 701.48822:473 701.49573:710 701.49945:118 701.57428:118 702.44592:118 702.47955:118 702.48334:118 702.49078:237 702.49457:355 702.4982…	102.12894:20 102.13037:10 107.08767:10 109.09434:10 109.09876:10 109.10171:10 109.10319:10 109.10613:10 111.11963:10 121.09785:10 121.10872:10 123.12146:20 130.05986:10 132.04799:10 135.11589:10 135.12245:10 136.9471:10 137.13388:10 145.10019:10 149.13492:10 149.13837:10 149.14009:10 153.12012:10 159.11986:10 161.12807:10 163.14526:10 167.14977:10 170.1035:10 173.12582:10 177.16568:10 177.17696:1…
PC O-15:4_19:5	17.8759	774.479	121276	[M-H]-	774.471	C42H68NO7P	EtherPC	LOZBUIGLMGCACF-UHFFFAOYSA-N	O=C(OC(COCCC=CCC=CCC=CCC=CCC)COP(=O)([O-])OCC[N+](C)(C)C)CCC=CCC=CCC=CCC=CCC=CCC	87.7	531.353	774.14148:64 774.45581:64 774.45978:64 774.46759:383 774.47156:958 774.47546:958 774.47943:2363 774.48334:1469 774.48724:1086 774.49121:894 774.49512:319 774.49908:255 774.50299:128 774.5069:64 774.51086:64 774.51477:64 774.51874:64 774.5462:64 774.55017:128 774.55408:383 774.55798:575 774.56195:255 774.56586:383 774.56982:319 774.57373:192 774.57764:128 774.5816:128 774.58551:64 775.05328:64 775…	253.68697:10 257.3642:10 404.2294:10 658.37476:10 658.42181:10 659.50934:10 660.45624:10 660.4599:10 660.47076:31 660.47437:31 660.47803:10 660.48163:31 660.48529:71 660.48889:20 660.49255:10 660.49615:20 660.49982:10 660.50342:10 660.51428:10 660.51794:10 661.4873:10 773.55951:20 774.50244:10 774.53778:10 774.54956:10 774.55353:10 774.55743:10 774.56134:10 774.56921:10 775.5639:10 775.56781:20 7…
TG 8:0_8:0_16:1	16.1102	630.487	26237.8	[M+H]+	630.494	C35H64O8	OxTG	ZFYFLRVCEYFEPD-UHFFFAOYSA-N	O=C(OCC(OC(=O)CCCCCCC)COC(=O)CCCCCCC(O)C=CCCCCCCO)CCCCCCC	87.7	42.3273	630.33856:45 630.34564:45 630.42004:45 630.45905:45 630.47327:179 630.47681:269 630.48035:448 630.48389:761 630.48743:806 630.49097:448 630.49451:358 630.49805:134 630.50159:90 630.50513:45 630.50873:45 630.52289:45 631.17188:45 631.25702:45 631.33856:45 631.37048:45 631.43085:45 631.43793:45 631.47339:45 631.47693:45 631.48047:45 631.48407:224 631.48761:269 631.49115:448 631.49469:448 631.49823:…	101.8093:5 102.03595:10 102.03738:5 102.0388:10 102.04023:10 102.11869:10 102.12012:21 102.12154:10 102.12297:47 102.1244:104 102.12582:89 102.12725:183 102.12868:189 102.1301:204 102.13153:194 102.13296:147 102.13438:105 102.13581:62 102.13724:73 102.13866:26 102.14009:10 102.14152:21 102.14294:10 102.84337:5 105.18913:5 113.09721:5 113.09872:5 114.08137:5 114.09795:5 120.06499:5 127.11844:5 128…
PE O-16:2_22:6	18.2319	776.495	53921.6	[M-H]-	776.487	C43H72NO9P	EtherOxPE	GEKDRSZPNGHVAK-UHFFFAOYSA-N	O=C(OC(COCCCCCCCCC=CCC=CCCC)COP(=O)(O)OCCN)CCC=CCC=CCC=CC=CC(O)CC=CCC=CC(O)C	87.6	538.801	776.03876:25 776.0545:25 776.44794:25 776.47552:101 776.47943:76 776.48334:227 776.4873:227 776.49121:554 776.49518:932 776.49908:680 776.50305:781 776.50696:529 776.51093:302 776.51483:126 776.52667:50 776.53058:25 776.55029:25 776.5542:25 776.56598:50 776.56995:50 776.57385:25 776.57782:76 776.58173:76 776.58569:50 776.5896:25 776.59747:25 776.60144:25 776.60535:25 776.62897:25 776.65649:25 777…	227.21112:5 227.21326:5 660.39777:5 661.47601:5 662.4679:5 662.47516:5 662.48608:15 662.48975:20 662.49335:26 662.49701:15 662.50061:20 662.50427:5 662.50787:20 662.51154:5 662.5152:10 662.5188:5 662.54059:5 663.50787:5 776.53918:5 776.57068:10 776.57458:5 776.57855:5 776.58246:5 776.58643:10 777.57056:5 777.62567:5
PE 37:1	19.5344	760.58	243665	[M+H]+	760.585	C42H82NO8P	PE	MUEYEGNGKXDTFU-UHFFFAOYSA-N	O=C(OCC(OC(=O)CCCCCCCCCCCCCCC=CCCCCCCCCCC)COP(=O)(O)OCCN)CCCCCCCCC	87.5	390.761	760.20605:110 760.54871:110 760.56427:549 760.56818:878 760.57208:439 760.57593:1647 760.57983:2306 760.58374:1867 760.58765:988 760.59155:988 760.5954:220 760.5993:220 760.60321:220 760.60712:110 760.685:110 760.84857:110 761.5575:110 761.56921:220 761.57312:110 761.58087:329 761.58478:659 761.58868:769 761.59259:329 761.5965:110 761.6004:220 761.60431:110 762.54755:110 762.58649:220 762.59039:2…	107.08652:10 108.09265:10 109.09907:10 109.10792:10 110.0983:10 110.10571:10 110.11163:10 111.11548:10 111.12143:10 112.1179:10 113.12181:10 113.13383:10 119.08978:10 121.10439:10 122.10866:10 123.11865:10 123.12022:10 123.12179:10 123.12492:10 125.1369:10 125.13848:10 128.11111:10 133.10179:10 135.11459:20 135.11623:10 135.11951:10 135.12279:10 136.11758:10 136.11923:10 137.0995:10 137.12926:10 …
PA 28:6_28:7	14.9529	957.628	115737	[M-H]-	957.638	C59H91O8P	PA	LEABTNVCQIYPIK-UHFFFAOYSA-N	O=C(OCC(OC(=O)CCCCCC=CCC=CCC=CCC=CCC=CCC=CCC=CCC)COP(=O)(O)O)CCCCCCCCC=CCC=CCC=CCC=CCC=CCC=CCC	87.5	2862.34	957.54932:127 957.61047:127 957.61487:509 957.6192:1526 957.6236:1399 957.62799:3179 957.63232:3052 957.63672:2925 957.64105:2797 957.64545:2289 957.64984:1017 957.65417:254 957.65857:254 957.6629:127 957.6673:127 957.67169:127 958.60278:127 958.60712:127 958.61151:127 958.61584:254 958.62024:381 958.62463:1144 958.62897:1653 958.63336:1907 958.63776:1017 958.64209:890 958.64648:636 958.65088:381…	281.25372:10 281.25845:20 281.26083:20 281.26318:10 281.26556:10 476.77756:10 476.7868:10 478.28967:10 478.29892:10 478.302:20 478.30511:31 478.3082:10 478.31128:61 478.31436:112 478.31744:61 478.32056:51 478.32364:61 478.32672:20 478.33292:10 478.336:10 478.33908:10 478.34216:10 478.34525:10 957.62048:10 957.63361:31 957.65106:10 957.65979:10 957.67291:10 957.69476:10
PE 16:0	11.3653	468.271	31379.8	[M+H]+	468.272	C21H42NO8P	PE	UNACBKDVIYEXSL-UHFFFAOYSA-N	O=C(OCC(OC(=O)CCCCCCC)COP(=O)(O)OCCN)CCCCCCC	87.4	76.6615	467.77914:40 467.88605:40 468.16095:40 468.17926:40 468.2037:40 468.21289:40 468.24344:40 468.2587:40 468.26178:79 468.26483:237 468.26788:237 468.27094:672 468.27399:356 468.27704:435 468.28009:277 468.28314:158 468.30453:40 468.30759:79 468.41455:40 469.26752:119 469.27057:40 469.27362:119 469.27667:119 469.28281:40 469.28586:79 469.31339:40 469.38681:40 470.12735:40 470.13043:40 470.37231:40 4…	105.08216:3 117.0489:3 117.05042:7 117.05195:17 117.05348:10 117.05501:17 117.05653:24 117.05806:14 117.05959:7 117.06112:10 117.06264:3 117.06723:3 129.05376:3 129.06017:3 130.06786:3 130.07108:3 133.09814:3 137.12723:3 142.033:3 147.11575:3 149.13144:3 151.15565:3 151.16086:3 154.99879:7 155.00232:10 155.00583:14 155.00758:10 155.00935:20 155.01111:10 155.01286:7 155.01462:7 155.01637:3 155.018…
PA 26:6_28:7	14.4817	929.597	271221	[M-H]-	929.607	C57H87O8P	PA	DTXXOTHCEJSSTK-UHFFFAOYSA-N	O=C(OCC(OC(=O)CCCCCC=CCC=CCC=CCC=CCC=CCC=CCC=CCC)COP(=O)(O)O)CCCCCCC=CCC=CCC=CCC=CCC=CCC=CCC	87.3	6409.94	929.10614:71 929.12762:145 929.55817:71 929.57104:143 929.57538:293 929.57971:877 929.58398:1831 929.58832:3073 929.59259:4822 929.59692:5862 929.6012:5574 929.60553:5700 929.6098:4325 929.61414:3278 929.61841:1977 929.62274:1019 929.62708:505 929.63135:143 929.63568:148 929.63995:148 929.65289:71 929.66577:71 929.71747:71 929.72607:74 930.17395:71 930.50134:71 930.57458:143 930.57886:143 930.583…	196.04387:3 196.04584:5 214.05296:3 267.22824:3 267.23053:3 267.23514:10 267.23746:5 267.23978:20 267.24207:33 267.24438:36 267.2467:26 267.24899:20 267.25131:13 267.25592:5 267.25824:3 267.26056:3 268.24725:3 421.25961:3 423.32001:3 462.8118:3 462.82089:3 464.25293:3 464.25598:3 464.27118:3 464.27423:3 464.27728:10 464.2803:15 464.28336:43 464.28641:69 464.28943:135 464.29248:204 464.29553:265 4…
PE O-37:1	19.5344	746.603	1.44279e+06	[M+H]+	746.606	C42H84NO7P	EtherPE	REECWZBIZFFUGN-UHFFFAOYSA-N	O=C(OC(COC=CCCCCCCCCCCCCCCCCC)COP(=O)(O)OCCN)CCCCCCCCCCCCCCCCC	87.2	8073.73	746.51843:110 746.54156:110 746.54541:220 746.54932:220 746.55316:549 746.55701:878 746.56085:1427 746.5647:1360 746.5686:2532 746.57245:2408 746.57629:1629 746.58014:1870 746.58398:2574 746.58789:2556 746.59174:5570 746.59558:13826 746.59943:19700 746.60327:28847 746.60718:27595 746.61102:22096 746.61487:16931 746.61871:9559 746.62262:5055 746.62646:2873 746.63031:1035 746.63416:476 746.64191:22…	102.13342:10 103.0487:10 103.05443:10 104.06165:10 105.06364:10 105.06654:20 105.06799:41 105.06944:51 105.07088:41 105.07233:51 105.07378:41 105.07522:20 105.07667:20 105.07812:10 105.07957:41 105.08101:10 105.08246:10 105.14615:10 106.75645:21 107.07764:21 107.08202:31 107.08349:72 107.08495:103 107.08641:216 107.08787:175 107.08933:134 107.09079:114 107.09225:31 107.09371:62 107.09518:52 107.0…
TG 12:0_8:0_22:3	21.0183	750.616	30500.3	[M+H]+	750.624	C45H80O7	OxTG	NVQUHFABIQAYES-UHFFFAOYSA-N	O=C(OCC(OC(=O)CCCCCCC)COC(=O)CCCCCCCC(O)C=CCC=CCC=CCCCCC)CCCCCCCCCCC	87.2	71.8876	750.54315:36 750.55475:36 750.59729:72 750.60114:36 750.60504:107 750.60889:502 750.61273:287 750.61664:573 750.62048:573 750.62439:287 750.62823:143 750.63599:72 750.63983:72 750.65533:36 750.67468:36 750.68237:72 750.68628:287 750.69012:107 750.69397:215 750.69788:179 750.70172:358 750.70563:179 750.70947:107 750.71332:36 750.71722:36 750.72107:72 750.76752:36 750.78296:36 751.54529:36 751.5530…	105.06505:10 105.07229:10 107.04692:10 107.08345:10 107.08637:31 107.08783:10 107.08929:10 107.09075:10 107.09222:10 107.09514:20 107.13751:10 108.09691:10 109.1004:20 109.10188:41 109.10335:10 109.10777:10 109.11958:10 110.10853:10 111.11533:10 119.08501:10 119.09271:10 119.09425:10 121.09647:10 121.09802:10 121.09958:10 121.10113:20 121.10268:10 121.10424:31 121.10735:10 123.11067:10 123.11224:…
DG 48:12	16.9332	791.544	20748.5	[M+Na]+	791.558	C51H76O5	DG	DJWYGSBSZINPJX-UHFFFAOYSA-N	O=C(OCC(OC(=O)CCCC=CCC=CCC=CCC=CCC=CCC=CCC=CCC=CCC=CCC)CO)CCCCCC=CCC=CCC=CCC	86.9	63.7165	791.4884:202 791.49237:202 791.52014:202 791.52808:202 791.5321:202 791.53607:202 791.54401:607 791.54797:607 791.55194:405 791.55591:202 792.48175:202 792.51355:202 792.53345:202 792.58508:607 792.58905:202 793.39618:202 793.4837:202 793.52344:202 793.5553:202 793.5752:202 794.56982:202 794.58179:202 796.52124:202	109.09447:10 109.10921:10 117.05828:10 125.13673:10 128.14931:10 135.12592:10 177.1584:10 184.07086:10 187.15248:10 195.00787:10 195.01379:10 197.07573:10 198.96725:10 198.96924:20 198.97124:20 198.97322:20 198.97522:10 198.9772:20 198.9792:31 198.98318:10 211.16618:10 217.11247:10 233.16011:10 235.10019:10 247.23132:10 247.2402:10 247.24243:10 247.24464:10 247.24908:10 247.25131:10 265.23737:10 …
PI 6:0_34:2	14.5602	917.603	39131.3	[M-H]-	917.612	C49H91O13P	PI	AWKRXUHMMRCJIU-UHFFFAOYSA-N	O=C(OCC(OC(=O)CCCCCCCCCCCCCCCCCCCCCC=CCC=CCCCCCCC)COP(=O)(O)OC1C(O)C(O)C(O)C(O)C1O)CCCCC	86.8	787.879	917.11511:73 917.57709:73 917.58136:73 917.58563:147 917.5899:367 917.59418:514 917.59845:514 917.60272:588 917.60699:294 917.61133:367 917.6156:147 917.61987:294 917.99634:73 918.16748:73 918.58691:220 918.59119:73 918.59546:367 918.59973:367 918.604:588 918.60834:294 918.61261:220 918.61688:73 919.36176:73 919.58447:73 919.59302:73 919.60156:73 919.60583:73 919.61017:73 919.61444:147 920.11554:…	140.01558:10 464.28275:10 464.28882:10 464.29492:20 897.03625:10 917.55554:10
PS 11:0_6:0	15.9928	526.283	25045.3	[M+H]+	526.278	C23H44NO10P	PS	VUJYUKHLXCSOHM-UHFFFAOYSA-N	O=C(OCC(OC(=O)CCCCC)COP(=O)(O)OCC(N)C(=O)O)CCCCCCCCCC	86.5	47.1143	526.18933:49 526.26385:49 526.26709:49 526.27356:49 526.27679:146 526.28003:146 526.28326:340 526.2865:291 526.28973:243 526.29297:340 526.2962:291 526.30273:49 526.32861:49 526.34155:146 526.34479:97 526.35132:97 526.36102:49 526.36426:49 526.3772:49 526.38043:49 526.38367:49 526.42578:49 526.43225:49 526.46466:49 526.55865:49 527.23596:49 527.27814:49 527.28137:49 527.29114:49 527.29437:291 527…	102.13007:10 104.10725:10 111.04195:10 116.06548:10 124.93578:10 124.94051:20 124.94525:10 167.96835:10 167.97018:10 167.97385:20 167.97568:41 167.97751:31 167.97932:41 167.98116:10 167.98299:10 167.98482:41 167.98665:20 167.99214:10 177.05086:10 184.16238:10 185.98526:10 185.99873:10 198.97678:10 220.03447:10 233.1942:21 236.15964:10 241.13708:10 260.11108:10 265.21628:10 268.30646:10 281.1254:1…
PC O-15:0_20:4	18.7428	830.546	177770	[M-H]-	830.555	C43H80NO9P	EtherOxPC	ZXXHCTSMYNWJHQ-UHFFFAOYSA-N	O=C(OC(COCCCCCCCCCCCCCCC)COP(=O)([O-])OCC[N+](C)(C)C)CCCCC(O)C(O)C=CCC=CCC=CCC=CCC	86.4	347.477	830.07428:64 830.1109:64 830.12311:64 830.4975:64 830.52191:64 830.52594:127 830.53003:446 830.53412:382 830.53815:827 830.54224:1018 830.54633:1910 830.55035:1528 830.55444:891 830.55853:446 830.56256:191 830.56665:64 830.57886:64 830.61957:64 830.62366:64 831.5274:64 831.53149:127 831.53558:255 831.53961:255 831.5437:446 831.54779:509 831.55188:191 831.55591:446 831.56:255 831.56409:127 831.568…	196.04781:5 255.27298:5 281.24905:5 281.2514:5 281.25378:10 281.25613:5 282.26358:5 452.29929:5 716.52686:5 716.53064:5 716.53442:10 716.53821:15 716.54193:10 716.54572:20 716.5495:31 716.55328:31 716.55707:36 716.56085:20 716.56464:26 716.56842:5 716.57599:20 716.58356:5 716.58734:5 717.54785:5 717.55164:5 830.52582:5 830.55023:5
PE O-17:0_18:1	17.9941	732.547	104381	[M-H]-	732.555	C40H80NO8P	EtherOxPE	HLRNVLQZKTUCKZ-UHFFFAOYSA-N	O=C(OC(COCCCCCCCCCCCCCCCCC)COP(=O)(O)OCCN)CCCCCCC(O)C=CCCCCCCCC	86.4	279.961	732.0769:26 732.08069:26 732.08453:26 732.4361:26 732.43994:26 732.4552:26 732.50488:26 732.50873:26 732.51636:26 732.5202:102 732.52399:179 732.52783:230 732.53168:486 732.53546:717 732.53931:1203 732.54315:1383 732.54694:1511 732.55078:1306 732.55457:922 732.55841:691 732.56226:538 732.56604:77 732.56989:51 732.57373:51 732.57751:26 732.58514:26 733.021:26 733.02478:26 733.03247:26 733.21979:26…	255.24126:10 255.24352:10 271.23422:10 618.453:10 732.45282:10 732.51398:10 732.52161:31 732.52545:10 732.52924:10 732.53308:20 732.53693:51 732.54071:41 732.54456:31 732.54834:31 732.55219:10 732.55603:20 732.55981:10 732.56366:10 732.56744:20 732.57129:10 732.57513:10 732.59802:10 733.52716:10 759.72662:10 761.9859:10
PG 24:0_22:6	14.8744	953.602	85632.7	[M-H]-	953.612	C52H91O13P	OxPG	RPDGXAFUBNMLID-UHFFFAOYSA-N	O=C(OCC(OC(=O)CC(O)C=CCC=CCC=CC=CC(O)CC=CCC=CC(O)C)COP(=O)(O)OCC(O)CO)CCCCCCCCCCCCCCCCCCCCCCC	86.2	2106.54	953.56726:351 953.57599:351 953.58032:351 953.58472:1054 953.58905:1229 953.59338:1756 953.59778:1932 953.60211:2283 953.60651:878 953.61084:1229 953.61523:351 954.04266:176 954.5705:176 954.57922:176 954.58795:176 954.59235:702 954.59668:702 954.60107:527 954.60541:1405 954.6098:351 954.61414:351 954.61853:351 954.62286:176 955.56555:176 955.58301:176 955.5874:351 955.59174:351 955.59613:176 955…	255.2388:10 281.24875:10 281.26297:10 281.2677:10 452.29037:10 478.31442:10 478.32986:10 827.06732:10 953.57037:20 953.57477:10 953.5835:10 953.58783:31 953.59222:61 953.59656:41 953.60089:41 953.60529:41 953.60962:20 953.61401:10 953.61835:20 953.62274:20 953.62708:20 953.63147:10 953.64014:10 953.64886:10 953.67072:10 953.75354:10 954.58234:20 954.62598:10
TG 8:0_8:0_12:0	17.9802	544.463	34744.3	[M+H]+	544.457	C31H58O6	TG	DSRUPIUWBWOXGJ-UHFFFAOYSA-N	O=C(OCC(OC(=O)CCCCCCC)COC(=O)CCCCCCCCCCC)CCCCCCC	86	62.0149	544.26221:83 544.35449:83 544.43353:83 544.45001:83 544.45331:417 544.4566:417 544.4599:500 544.4632:750 544.46649:333 544.46979:333 544.47308:83 544.48627:83 544.49615:83 544.50604:83 545.26074:83 545.31354:83 545.45203:333 545.45532:333 545.45862:333 545.46191:333 545.46521:250 545.46851:667 545.47839:167 545.48828:83 545.50146:83 545.51794:83 546.31958:83 546.36578:167 546.39221:250 546.39551:…	102.12893:10 115.05642:10 125.13343:10 130.05989:10 130.06311:10 130.06473:10 147.12096:10 156.14182:10 195.22667:10 201.15393:10 231.10558:10 236.11002:10 245.1178:10 282.3201:10 282.33432:10 288.27747:10 300.28091:10 308.19858:10 312.35199:10 313.28595:10 316.13641:10 317.21432:10 330.20251:10 355.30331:10 358.34918:10 359.22906:10 368.30685:20 368.30957:20 368.31229:31 368.31497:20 368.31769:3…
DG 44:12	17.321	735.51	554543	[M+Na]+	735.496	C47H68O5	DG	FYFXJBFFBHTOBM-UHFFFAOYSA-N	O=C(OCC(OC(=O)CCCC=CCC=CCC=CCC=CCC=CCC=CCC=CCC)CO)CC=CCC=CCC=CCC=CCC=CCC	85.6	1346.64	735.47546:405 735.49078:405 735.49463:810 735.49841:1822 735.50226:2632 735.5061:6478 735.50989:10121 735.51373:9919 735.51758:9919 735.52142:9312 735.52521:4453 735.52905:2024 735.5329:1417 735.53674:405 735.54053:810 735.54437:202 735.54822:202 735.57886:202 736.47516:202 736.49432:202 736.50201:810 736.50586:1619 736.50964:3644 736.51349:2632 736.51733:6882 736.52118:4251 736.52502:3644 736.52…	100.79121:5 100.84792:5 101.01955:5 101.1033:5 101.10898:5 102.11951:5 102.13521:5 105.08137:5 107.08238:5 107.0853:10 107.08677:10 107.08823:5 107.08969:10 107.09116:5 107.09261:10 107.09408:10 109.06983:5 109.09342:5 109.09637:10 109.09785:31 109.09933:31 109.1008:46 109.10227:77 109.10375:41 109.10522:66 109.1067:61 109.10817:71 109.10965:15 109.11112:5 109.11259:5 111.07555:5 111.08002:5 111.…
PC O-15:3_22:6	18.5468	816.528	245248	[M-H]-	816.518	C45H74NO7P	EtherPC	VHFQZKMBVAFNPD-UHFFFAOYSA-N	O=C(OC(COCCCCCC=CCC=CCC=CCC)COP(=O)([O-])OCC[N+](C)(C)C)CCC=CCC=CCC=CCC=CCC=CCC=CCC	85.5	732.855	816.08557:217 816.48901:108 816.50519:108 816.50922:108 816.51324:217 816.51727:434 816.5213:1193 816.52533:1626 816.52936:2277 816.53339:2169 816.53748:1952 816.5415:1301 816.54553:976 816.54956:434 816.55359:217 816.55762:108 816.56165:108 817.07825:108 817.51025:108 817.51428:108 817.51831:325 817.5224:651 817.52643:1301 817.53046:651 817.53448:434 817.53851:542 817.54254:542 817.54663:542 817…	255.24786:5 255.25012:5 267.23932:10 267.24164:10 267.25317:5 464.29449:5 700.29303:5 702.47339:5 702.49957:5 702.5108:10 702.51459:41 702.51831:26 702.52203:66 702.52582:46 702.52954:71 702.53326:56 702.53705:61 702.54077:61 702.54449:31 702.54828:41 702.552:15 702.55573:20 702.55951:10 702.56323:15 702.56696:5 702.57446:10 703.51801:5 703.5293:5 703.53674:5 703.55548:10 709.36584:5 816.5238:5
PC O-15:4_20:5	18.0734	788.496	112429	[M-H]-	788.487	C43H70NO7P	EtherPC	YEKLOHZSPALKPW-UHFFFAOYSA-N	O=C(OC(COCCC=CCC=CCC=CCC=CCC)COP(=O)([O-])OCC[N+](C)(C)C)CCCC=CCC=CCC=CCC=CCC=CCC	85.1	745.97	788.06799:37 788.46051:18 788.46448:36 788.46844:18 788.47241:18 788.47632:165 788.48029:350 788.48425:496 788.48822:815 788.49219:1057 788.49615:1648 788.50012:1496 788.50409:1314 788.50806:872 788.51202:613 788.51599:240 788.51996:149 788.52393:111 788.53979:18 788.55963:18 788.5636:19 788.56757:18 788.57153:54 788.5755:164 788.57947:126 788.58344:90 788.5874:54 788.59137:90 788.61121:18 789.09…	227.20737:10 267.23709:10 283.27493:10 674.48016:10 674.48383:10 674.48749:31 674.49115:31 674.49481:61 674.49847:82 674.5022:31 674.50586:31 674.50952:31 674.51318:20 674.51685:10 674.52051:31 674.52417:10 674.52783:10 788.53241:10 788.57208:10 788.58398:20 788.59583:10 789.58362:10 789.59552:20
PE O-36:2	19.7688	730.572	76668	[M+H]+	730.575	C41H80NO7P	EtherPE	XVYPOHCSLJZFED-UHFFFAOYSA-N	O=C(OC(COC=CCCCCCCCCCCCCCCCC)COP(=O)(O)OCCN)CCCCCCCC=CCCCCCCCC	84.8	309.023	730.19824:40 730.20966:40 730.2135:40 730.22876:40 730.24017:40 730.27832:40 730.35468:40 730.49969:40 730.51874:80 730.52258:321 730.52637:761 730.53021:1202 730.534:1843 730.53784:1363 730.54163:1162 730.54547:1002 730.54926:281 730.5531:240 730.55688:281 730.56073:321 730.56451:321 730.56836:761 730.5722:1002 730.57599:962 730.57983:641 730.58362:601 730.58746:200 730.59125:80 730.59509:80 730…	102.13213:10 105.09129:10 106.96677:10 107.08217:10 107.08509:10 107.08656:10 107.08801:20 107.08948:10 107.10262:10 109.09763:10 109.09911:20 109.10059:31 109.10206:61 109.10354:41 109.10501:31 109.10648:20 109.10796:10 109.10944:10 111.11701:10 113.10534:10 119.08212:10 119.09291:10 119.09445:10 121.09667:10 121.09822:31 121.09978:10 121.10133:41 121.10288:20 121.10444:31 121.10599:20 121.10754…
PE O-35:1	18.7181	718.564	195835	[M+H]+	718.575	C40H80NO7P	EtherPE	MJYJZGWBTUMVIK-UHFFFAOYSA-N	O=C(OC(COC=CCCCCCCCCCCCCCCCCC)COP(=O)(O)OCCN)CCCCCCCCCCCCCCC	83.9	816.221	718.48853:311 718.49609:293 718.49988:167 718.50745:167 718.51123:1252 718.51501:3809 718.5188:5532 718.52258:17226 718.52637:31043 718.53015:45938 718.53394:54526 718.53772:52671 718.5415:47535 718.54529:29489 718.54907:19383 718.55286:10577 718.55664:4599 718.56042:2509 718.56421:1548 718.56799:767 718.59448:320 718.60583:371 718.63989:152 719.16992:297 719.50311:145 719.51068:410 719.51453:101…	101.09629:7 101.09771:3 101.09913:3 101.1048:3 102.13101:3 102.27804:3 104.05058:3 105.07277:7 105.07566:3 105.07856:3 105.67716:3 107.08101:10 107.08247:14 107.08393:14 107.08539:41 107.08685:44 107.08831:27 107.08978:27 107.09123:10 107.0927:20 107.09415:7 107.09562:3 107.1:3 107.47:7 107.91103:3 107.9169:3 108.76194:7 108.76488:3 108.78697:3 109.06254:3 109.06549:3 109.09351:7 109.09498:18 109…
PE O-16:0	14.8939	454.295	6863628	[M+H]+	454.293	C21H44NO7P	EtherPE	LQFRZIDXZOUMCW-UHFFFAOYSA-N	O=C(OC(COCCCCCCCC)COP(=O)(O)OCCN)CCCCCCC	83.7	11545.9	453.84625:154 453.86429:341 454.2554:340 454.26443:354 454.26746:718 454.27045:502 454.27347:698 454.27649:3147 454.27948:8266 454.2825:22181 454.28549:48111 454.28851:79584 454.29153:94623 454.29453:95545 454.29755:75756 454.30054:51220 454.30356:25992 454.30658:14034 454.30957:5624 454.31259:2255 454.3186:335 454.32162:490 454.32462:174 454.33365:767 454.33966:171 454.81531:165 454.82132:174 45…	100.07455:2 100.10704:2 100.12965:2 100.90539:2 101.05721:5 101.05862:2 101.06004:2 101.06146:2 101.06288:7 101.0643:5 101.06572:3 101.06856:2 101.07992:2 101.12109:2 102.1274:3 102.13026:2 102.13311:3 102.13454:2 102.13596:2 102.30727:2 103.06845:2 103.06989:3 103.07132:5 103.07275:19 103.07418:17 103.07561:15 103.07705:26 103.07848:20 103.07992:24 103.08135:19 103.08279:12 103.08422:7 103.08566…
PI 7:0_36:6	14.4817	951.585	127154	[M-H]-	951.597	C52H89O13P	PI	XKZQEHXRTWPSKL-UHFFFAOYSA-N	O=C(OCC(OC(=O)CCCCCCCCCCCCCCCCC=CCC=CCC=CCC=CCC=CCC=CCC)COP(=O)(O)OC1C(O)C(O)C(O)C(O)C1O)CCCCCC	83.5	2527.74	951.52875:71 951.55493:71 951.55927:71 951.5636:214 951.56799:429 951.57233:1214 951.57666:1857 951.58105:2357 951.58539:3000 951.58978:1786 951.59412:1286 951.59845:1071 951.60284:357 951.60718:143 951.61151:286 951.61591:143 951.67688:71 952.09082:71 952.23895:71 952.5484:71 952.55713:71 952.5658:214 952.57019:357 952.57452:500 952.57892:714 952.58325:1071 952.58765:857 952.59198:1286 952.59631…	198.59102:10 267.24228:20 267.2515:10 464.28375:10 464.28983:10 464.29288:20 464.2959:31 464.29895:10 464.302:10 464.30807:10 951.51874:10 951.54486:10 951.54926:10 951.55792:20 951.56665:51 951.57098:41 951.57538:41 951.57971:41 951.58411:31 951.58844:102 951.59277:31 951.59717:61 951.6015:41 951.60583:51 951.61023:31 951.61896:10 951.62762:10 951.63202:10 951.64941:10 952.56451:10 952.62549:10
FA 19:1	17.1318	327.26	45025.9	[M-H]-	327.254	C19H36O4	OxFA	YJUJLYFUPHRQKT-UHFFFAOYSA-N	O=C(O)CCCCCCC(O)C=CCCCCCCCCCO	83.2	135.705	326.99963:202 327.19373:202 327.26016:1417 327.2627:607 327.26526:810 327.26782:1417 327.27036:1417 327.27292:202 327.27548:202 328.26236:202 328.26492:202 328.26749:405 328.27515:405 329.26099:202 329.28662:202 330.02249:202 330.95697:202	280.36438:5 281.24469:5 281.24704:26 281.24942:31 281.25177:66 281.25415:56 281.25653:194 281.25888:158 281.26126:117 281.26361:102 281.26599:82 281.26837:56 281.27072:41 281.2731:36 281.27545:26 281.27783:5 281.28021:5 281.28256:10 281.29205:5 281.29913:5 282.25446:5 282.25922:15 282.26157:15 282.26395:5 282.26871:10 282.27582:5 287.00269:5 289.32077:5 290.99982:5 327.03967:5 327.19803:5 328.230…
PA 10:0_28:0	19.0175	731.568	1.58891e+06	[M-H]-	731.56	C41H81O8P	PA	YWEFPGXKTFRBNL-UHFFFAOYSA-N	O=C(OCC(OC(=O)CCCCCCCCCCCCCCCCCCCCCCCCCCC)COP(=O)(O)O)CCCCCCCCC	82.9	1968.25	731.07208:23 731.09497:23 731.1637:23 731.16754:49 731.30115:23 731.35846:23 731.36609:23 731.40808:23 731.41193:48 731.43481:51 731.46539:50 731.49213:51 731.53033:25 731.53412:52 731.53796:24 731.54181:129 731.54559:566 731.54944:1295 731.55322:2555 731.55707:5511 731.56091:7916 731.5647:10122 731.56854:11789 731.57233:10037 731.57617:7540 731.57996:5314 731.5838:3321 731.58765:1569 731.59143:8…	178.0316:3 255.23424:3 255.23875:10 255.24101:24 255.24327:17 255.24551:7 255.24777:10 255.25003:10 255.25455:7 255.25681:3 255.26582:3 256.2392:7 256.24146:3 256.24371:14 256.24823:7 256.255:7 256.26404:3 267.22766:3 267.23923:3 267.24152:7 267.24384:7 267.25076:10 268.23743:3 268.24438:3 268.24667:7 268.24899:3 268.25824:3 269.25372:3 278.26779:7 281.26047:3 281.26993:3 282.25839:3 282.26553:7 …
PE 32:3	17.6696	686.462	41120.6	[M+H]+	686.476	C37H68NO8P	PE	DHBJTHQCWRFTNQ-UHFFFAOYSA-N	O=C(OCC(OC(=O)CCCCCC=CCC=CCC=CCC)COP(=O)(O)OCCN)CCCCCCCCCCCCCCC	82.9	91.363	686.46204:862 686.46576:690 686.46948:862 686.47314:862 686.47687:862 686.48053:517 686.48425:172 686.48798:172 686.49164:172 686.50275:172 687.46124:172 687.46863:172 687.47235:172 687.47601:345 687.47974:345 687.48346:345 687.48712:172 687.49457:345 687.50195:172 687.7019:172 688.46857:172 688.47595:517 688.47968:862 688.48334:690 688.48706:1034 688.49078:862 688.49445:862 688.49817:517 688.501…	105.07169:10 107.08285:10 107.08869:10 109.06882:10 109.09537:10 109.09979:10 109.10275:20 109.11307:20 117.07144:10 117.0745:10 119.05049:10 119.07822:10 119.08901:10 121.09429:10 121.0974:31 121.09895:10 121.10206:10 121.10672:10 121.10828:10 121.11449:10 123.11475:10 123.12102:10 125.09348:10 125.09506:10 131.08231:10 137.1384:10 141.06331:10 141.15724:10 142.0309:10 145.09804:10 145.10313:10 …
SM 33:7	16.6576	693.469	39197.5	[M+H]+	693.46	C38H65N2O7P	SM	AUTFMMKBOAACLB-UHFFFAOYSA-N	O=C(NC(COP(=O)([O-])OCC[N+](C)(C)C)C(O)C(O)C=CCCC=CCC)CCCCC=CCC=CCC=CCC=CCC=CCC	82.9	160.793	693.29022:14 693.43524:14 693.43896:28 693.44269:14 693.44635:14 693.45007:42 693.4538:42 693.45752:198 693.46124:409 693.46497:424 693.46869:607 693.47241:522 693.47614:198 693.47986:184 693.48358:169 693.4873:14 693.49097:14 693.49469:28 693.49841:14 693.50214:14 693.52448:14 693.5282:14 693.53558:14 693.74011:14 694.40594:14 694.43201:14 694.43945:14 694.45435:14 694.45807:42 694.46179:127 694…	101.81946:10 102.12601:10 102.12743:10 102.12886:20 102.13029:20 102.13171:10 107.08759:10 109.10606:10 109.10754:10 111.08384:20 121.09624:10 121.10401:10 123.11985:10 123.12455:10 125.09547:10 125.13021:10 128.14272:10 135.11423:10 135.12079:10 135.12572:10 135.14049:10 137.13055:10 137.13387:10 144.08321:10 151.15395:10 153.12714:10 155.01816:10 163.15794:10 165.16599:10 183.1772:10 183.18102:…
PE O-9:0_28:2	20.3949	744.59	2.61052e+06	[M+H]+	744.59	C42H82NO7P	EtherPE	XOLLZIXWDWTSQD-UHFFFAOYSA-N	O=C(OC(COCCCCCCCCC)COP(=O)(O)OCCN)CCCCCCCCCCCCCCCC=CCC=CCCCCCCC	82.4	8155.26	744.25897:202 744.47852:411 744.49396:202 744.52478:202 744.53247:405 744.53632:202 744.54016:1039 744.54401:616 744.54785:202 744.55176:1242 744.5556:636 744.55945:838 744.56714:2094 744.57098:1269 744.57483:4696 744.57867:13443 744.58258:22402 744.58643:31826 744.59027:35785 744.59412:30065 744.59796:22480 744.60181:13321 744.60565:8229 744.6095:4848 744.6134:3162 744.61725:1034 744.62109:644 7…	100.96678:10 101.43978:10 102.13208:10 103.05022:10 103.05738:20 103.05882:10 103.06025:10 103.06168:10 103.06312:10 103.2969:10 105.06373:20 105.06663:61 105.06807:61 105.06952:82 105.07097:92 105.07242:71 105.07386:51 105.07531:92 105.07676:51 105.0782:61 105.07965:10 105.0811:10 105.08544:10 106.76092:21 107.04559:10 107.05144:10 107.05289:20 107.05436:10 107.05582:21 107.05728:21 107.07774:10…
SM 31:6	16.5785	667.453	43701.2	[M+H]+	667.445	C36H63N2O7P	SM	HKROWURKRBWIKO-UHFFFAOYSA-N	O=C(NC(COP(=O)([O-])OCC[N+](C)(C)C)C(O)C(O)CCCC=CCCC)CCC=CCC=CCC=CCC=CCC=CCC	82.4	191.669	667.38721:18 667.40912:18 667.42737:18 667.43097:37 667.43463:37 667.43829:37 667.44196:184 667.44562:404 667.44922:606 667.45288:808 667.45654:551 667.46021:404 667.46381:404 667.46747:202 667.47113:92 667.47479:37 667.47839:18 667.48206:18 667.6535:18 668.18628:18 668.41626:18 668.43451:18 668.44177:55 668.44543:55 668.4491:184 668.45276:312 668.45636:239 668.46002:147 668.46368:184 668.46735:1…	102.12298:10 102.1244:10 102.12868:10 102.13297:10 102.13439:10 109.09703:20 109.09998:31 109.10146:10 109.10293:10 109.1044:31 111.12384:10 113.13626:10 120.96867:10 123.11338:10 123.12122:10 129.05357:10 134.09019:10 136.02643:10 147.06587:10 183.17308:10 183.175:10 183.17691:10 183.18073:31 193.12703:10 209.12711:10 211.19856:10 221.22777:10 224.14595:10 225.15117:10 225.15753:10 227.10878:10 …
PC O-26:0_28:4	27.207	1064.85	83086.5	[M-H]-	1064.86	C62H118NO7P	EtherPC	XZLQPZQUQIBQBW-UHFFFAOYSA-N	O=C(OC(COCCCCCCCCCCCCCCCCCCCCCCCCCC)COP(=O)([O-])OCC[N+](C)(C)C)CCCCCCCCCCCCCCC=CCC=CCC=CCC=CCC	82.3	58.636	1064.49011:12 1064.65588:12 1064.68823:12 1064.73425:12 1064.73889:12 1064.74353:12 1064.76196:12 1064.77576:12 1064.78491:25 1064.78955:25 1064.80798:50 1064.81262:25 1064.81726:25 1064.82178:37 1064.82642:174 1064.83105:288 1064.83569:500 1064.84021:685 1064.84485:860 1064.84949:934 1064.85413:699 1064.85864:486 1064.86328:423 1064.86792:198 1064.87256:110 1064.87708:63 1064.88171:12 1064.88635…	248.97427:10 384.95361:20 384.96469:10 520.92651:10 656.88287:10 656.91907:10 792.91309:10 1064.85962:20 1064.89185:10
PC O-12:0_22:4	18.5468	816.529	238935	[M-H]-	816.54	C42H78NO9P	EtherOxPC	RERXCZCNYAXGFX-UHFFFAOYSA-N	O=C(OC(COCCCCCCCCCCCC)COP(=O)([O-])OCC[N+](C)(C)C)CCCCCCC(O)C(O)C=CCC=CCC=CCC=CCC	82.1	1046.09	816.08557:217 816.48901:108 816.50519:108 816.50922:108 816.51324:217 816.51727:434 816.5213:1193 816.52533:1626 816.52936:2277 816.53339:2169 816.53748:1952 816.5415:1301 816.54553:976 816.54956:434 816.55359:217 816.55762:108 816.56165:108 817.07825:108 817.51025:108 817.51428:108 817.51831:325 817.5224:651 817.52643:1301 817.53046:651 817.53448:434 817.53851:542 817.54254:542 817.54663:542 817…	255.24786:5 255.25012:5 267.23932:10 267.24164:10 267.25317:5 464.29449:5 700.29303:5 702.47339:5 702.49957:5 702.5108:10 702.51459:41 702.51831:26 702.52203:66 702.52582:46 702.52954:71 702.53326:56 702.53705:61 702.54077:61 702.54449:31 702.54828:41 702.552:15 702.55573:20 702.55951:10 702.56323:15 702.56696:5 702.57446:10 703.51801:5 703.5293:5 703.53674:5 703.55548:10 709.36584:5 816.5238:5
PI 9:0_38:6	15.663	1007.65	37982.5	[M-H]-	1007.66	C56H97O13P	PI	ISXTUFHRCFFMEN-UHFFFAOYSA-N	O=C(OCC(OC(=O)CCCCCCCCCCCCCCCCCCC=CCC=CCC=CCC=CCC=CCC=CCC)COP(=O)(O)OC1C(O)C(O)C(O)C(O)C1O)CCCCCCCC	82	357.032	1007.47638:54 1007.61536:54 1007.62433:54 1007.62878:162 1007.6333:540 1007.63776:648 1007.64227:1134 1007.64673:1350 1007.65125:378 1007.6557:648 1007.66022:432 1007.66467:216 1007.66913:54 1007.67365:162 1008.60626:54 1008.63318:108 1008.6377:108 1008.64215:378 1008.64667:486 1008.65112:432 1008.65564:648 1008.6601:324 1008.66461:378 1008.66907:108 1008.67358:54 1008.68256:54 1009.57977:54 1009…	295.26959:10 492.33005:10 1007.60938:10 1007.6228:10 1007.62732:31 1007.63177:10 1007.63629:31 1007.64075:20 1007.64526:20 1007.65869:20 1007.66315:10 1007.67212:20 1008.62274:10
PG O-8:0_28:3	17.0138	757.529	35670.1	[M-H]-	757.539	C42H79O9P	EtherPG	RQHVSEXCWAWEQA-UHFFFAOYSA-N	O=C(OC(COCCCCCCCC)COP(=O)(O)OCC(O)CO)CCCCCCCCCCCCC=CCC=CCC=CCCCCCCC	81	400.582	757.46295:68 757.50958:68 757.51349:68 757.5174:68 757.52124:137 757.52515:342 757.52905:615 757.53296:410 757.5368:205 757.54071:205 757.54462:68 757.54846:68 757.56012:68 757.58734:68 758.46216:68 758.51276:68 758.52051:137 758.52441:273 758.53217:342 758.53607:137 758.53998:205 758.54382:137 758.54773:68 758.58661:68 759.03009:68 759.05731:68 759.07288:68 759.11572:68 759.52039:68 759.5321:137…	279.2467:10 282.26834:10 643.47485:10 697.20355:10 757.50677:10 757.51068:10 757.51843:10 757.52234:41 757.534:10 757.54181:10 757.54565:10
PE O-9:0_28:1	19.2146	744.582	338017	[M-H]-	744.591	C42H84NO7P	EtherPE	ZYLDSLVFLJMPEI-UHFFFAOYSA-N	O=C(OC(COCCCCCCCCC)COP(=O)(O)OCCN)CCCCCCCCCCCCCCCC=CCCCCCCCCCC	80.7	550.157	744.44312:45 744.53943:45 744.54327:22 744.55096:24 744.55487:22 744.55872:93 744.56256:252 744.56641:641 744.57025:947 744.5741:1905 744.57794:1946 744.58185:2235 744.58569:2001 744.58954:1233 744.59338:782 744.59723:206 744.60107:138 744.60492:138 744.60876:91 744.61267:22 744.61652:23 744.62036:22 744.64349:22 744.65887:24 744.72443:23 745.02118:22 745.03271:22 745.04047:44 745.052:22 745.0597…	267.24872:10 267.26257:10 281.25125:10 281.25598:10 281.25836:10 281.26074:10 281.26309:10 282.25394:10 283.27979:10 288.62885:10 296.27939:10 309.28989:10 309.29239:10 461.30807:10 743.55798:10 744.54791:10 744.5556:20 744.55951:41 744.56335:31 744.57104:122 744.57489:20 744.57874:51 744.58258:61 744.58649:20 744.59033:20 744.59418:31 744.59802:20 744.60571:10 745.10291:10 745.58868:10 745.83936…
PA 13:0_28:5	16.8553	763.538	121844	[M-H]-	763.528	C44H77O8P	PA	SFNUVNVTHUFEAS-UHFFFAOYSA-N	O=C(OCC(OC(=O)CCCCCCCCCCCC=CCC=CCC=CCC=CCC=CCC)COP(=O)(O)O)CCCCCCCCCCCC	80.7	928.14	763.03894:40 763.04675:20 763.05066:20 763.06232:20 763.11694:20 763.15985:20 763.4447:20 763.44861:40 763.45636:20 763.49152:20 763.50714:20 763.51099:60 763.51489:40 763.5188:100 763.52271:201 763.52661:361 763.53052:724 763.53442:1126 763.53833:1484 763.54224:1468 763.54614:1465 763.55005:1178 763.55396:562 763.55786:259 763.56177:61 763.56567:100 763.56952:60 763.57343:40 763.58905:20 763.624…	271.2298:5 271.23679:10 271.24142:5 281.26572:5 297.25278:5 483.28146:5 485.29837:5 509.31241:5 600.01898:5 617.99048:5 679.47552:5 761.09857:5 763.04779:5 763.44965:5 763.48474:5 763.50037:5 763.5199:10 763.5238:15 763.52771:36 763.53162:66 763.53546:31 763.53937:102 763.54327:46 763.54718:77 763.55109:66 763.55499:46 763.5589:36 763.56281:15 763.56671:41 763.57062:10 763.57452:26 763.58624:5 76…
PI 46:10	13.4489	1009.59	19173	[M+H]+	1009.58	C55H87O13P	PI	RYBAZHDFGNFSSK-UHFFFAOYSA-N	O=C(OCC(OC(=O)CCCCCCC=CCC=CCC=CCC=CCC=CCC=CCC=CCC=CCC=CCC=CCC)COP(=O)(O)OC1C(O)C(O)C(O)C(O)C1O)CCCCCCC	80.6	120.265	1009.23657:86 1009.24103:138 1009.24554:276 1009.25:327 1009.25452:327 1009.25897:327 1009.26349:207 1009.26794:207 1009.27246:52 1009.27692:34 1009.28143:34 1009.28589:17 1009.29041:17 1009.29486:17 1009.29938:17 1009.31732:17 1009.55505:17 1009.55957:34 1009.56403:17 1009.56854:17 1009.573:121 1009.57751:190 1009.58197:258 1009.58649:241 1009.59094:483 1009.59546:258 1009.59991:172 1009.60443:5…	143.07611:5 155.10915:5 156.07076:5 156.07428:5 156.0778:5 156.0831:5 157.07426:5 170.13069:5 185.16756:5 213.1707:5 242.1969:5 244.12341:5 266.16412:5 269.15784:5 269.16248:10 270.17108:5 284.18243:5 284.20148:10 284.20862:5 285.19733:5 287.1655:5 294.0929:5 298.17972:5 300.37564:5 304.17566:5 312.0968:5 312.18161:5 313.11282:5 317.18848:5 325.18961:5 329.22754:5 340.17706:5 340.18228:5 340.1900…
PE P-19:0_13:0	19.7297	676.53	156203	[M+H]+	676.528	C37H74NO7P	EtherPE	HYGFSFMTIJRKHC-UHFFFAOYSA-N	O=C(OC(COC=CCCCCCCCCCCCCCCCCC)COP(=O)(O)OCCN)CCCCCCCCCCCC	80.5	575.556	676.25812:50 676.46375:50 676.47473:50 676.47839:50 676.48212:50 676.48578:149 676.48944:199 676.4931:100 676.49677:50 676.50043:199 676.50415:50 676.50781:249 676.51147:448 676.51514:498 676.5188:1345 676.52252:1893 676.52618:2292 676.52985:2840 676.53351:2591 676.53717:1644 676.54083:847 676.54456:498 676.54822:299 676.55188:149 676.55554:149 676.56659:100 676.57025:50 676.59595:50 676.61432:50…	100.61256:10 102.13937:10 103.05467:10 105.04652:10 105.06534:10 105.07258:10 105.07402:10 105.07692:10 105.07836:10 105.07981:10 106.04015:10 107.04721:10 107.08228:10 107.08374:31 107.0852:41 107.08666:51 107.08812:20 107.08958:41 107.09104:10 107.09251:10 107.09396:10 107.09543:10 107.09689:10 107.09981:10 109.09627:10 109.09922:31 109.10069:102 109.10217:122 109.10365:82 109.10512:122 109.106…
PE O-11:0_28:2	19.2935	770.597	142575	[M-H]-	770.607	C44H86NO7P	EtherPE	MHJRKRBAQAJUSS-UHFFFAOYSA-N	O=C(OC(COCCCCCCCCCCC)COP(=O)(O)OCCN)CCCCCCCCCCCCCCCC=CCC=CCCCCCCC	80.4	401.591	770.10278:18 770.13806:18 770.51825:18 770.52612:36 770.5379:36 770.54572:18 770.56921:36 770.57318:72 770.57709:72 770.58099:126 770.5849:666 770.58881:632 770.59277:814 770.59668:1213 770.60059:975 770.60449:615 770.60846:758 770.61237:380 770.61627:91 770.62018:108 770.62415:36 770.96912:18 771.01227:18 771.02405:18 771.05151:18 771.0672:18 771.07892:18 771.11816:18 771.45935:18 771.47113:36 7…	295.27145:10 295.27386:15 295.27631:5 295.28601:5 309.29236:5 309.29483:5 437.03207:5 474.32581:5 492.32245:5 751.04791:5 770.51123:5 770.57397:5 770.57788:15 770.58185:15 770.58575:36 770.58966:46 770.59357:20 770.59747:46 770.60144:66 770.60535:5 770.60925:31 770.61316:15 770.61713:36 770.62103:15 770.62494:5 770.62885:10 770.63672:5 770.64453:5 771.08368:5 771.59351:5 771.61707:5 771.62097:5 7…
FA 19:0	16.2605	329.261	54790.2	[M-H]-	329.27	C19H38O4	OxFA	VIQDMENBCDLKMA-UHFFFAOYSA-N	O=C(O)CCCCCCCC(O)CCCCCCCCCCO	80	323.531	328.9613:23 328.9946:23 329.03046:23 329.05865:23 329.06122:23 329.23801:23 329.24057:23 329.24823:70 329.25079:163 329.25336:326 329.25592:838 329.25848:1047 329.26105:1210 329.26361:977 329.26617:838 329.26874:442 329.2713:186 329.27386:23 329.27643:23 329.27899:23 329.28156:23 329.28412:23 329.94302:23 330.05334:23 330.1098:23 330.17651:23 330.1842:23 330.23553:23 330.25351:93 330.25607:70 330…	329.25214:20 329.2547:20 329.25726:20 329.25983:31 329.26239:20 329.26495:41 329.27521:20 329.28033:10
PG O-13:0_16:0	16.5783	665.476	404909	[M-H]-	665.476	C35H71O9P	EtherPG	JHHHIMZZFNZKKD-UHFFFAOYSA-N	O=C(OC(COCCCCCCCCCCCCC)COP(=O)(O)OCC(O)CO)CCCCCCCCCCCCCCC	79.4	8105.39	665.00299:18 665.01025:38 665.01758:18 665.02118:18 665.03577:18 665.03943:36 665.05035:39 665.05396:36 665.06128:18 665.06488:36 665.06854:18 665.07581:41 665.07947:18 665.08673:18 665.09406:18 665.11591:18 665.11951:18 665.31989:18 665.36359:18 665.38177:18 665.42188:66 665.4328:81 665.43646:61 665.44006:102 665.44373:279 665.44739:726 665.45099:2337 665.45465:5885 665.45831:12750 665.46191:187…	153.00154:5 153.00677:5 153.01901:5 171.01582:5 199.17052:5 199.17252:10 199.17451:5 199.1765:31 199.1785:20 199.18048:20 199.18248:20 199.18448:10 200.17824:5 209.0374:5 227.19492:5 227.20343:5 227.20769:10 227.20982:5 227.21194:15 227.21408:15 227.2226:5 255.23486:15 255.23712:31 255.23938:31 255.24164:61 255.2439:20 255.24615:20 255.24841:31 255.25066:10 255.25291:5 255.25517:10 255.25743:5 25…
PE O-10:0_8:0	15.9928	482.322	373084	[M+H]+	482.324	C23H48NO7P	EtherPE	XMOXEVKGUHEOPG-UHFFFAOYSA-N	O=C(OC(COCCCCCCCCCC)COP(=O)(O)OCCN)CCCCCCC	78.3	456.161	481.82928:49 482.23227:98 482.30359:97 482.3067:147 482.30978:296 482.3129:1031 482.31598:2558 482.31909:3246 482.3222:5562 482.32529:4586 482.3284:4281 482.33148:2503 482.33459:1864 482.33771:786 482.34079:147 482.3439:49 482.34698:49 482.3501:97 482.35321:98 482.35941:49 482.36252:149 482.3656:97 482.3811:49 482.3873:97 482.39661:49 482.39972:49 482.44315:49 482.49277:49 482.51447:49 483.29324:…	104.1073:10 104.10874:10 104.11018:10 104.1145:10 107.08596:10 109.09704:10 109.09999:10 109.10146:20 109.10294:41 109.10442:31 109.10589:10 109.10736:10 109.10883:10 109.11031:10 109.11621:10 109.64043:10 110.24149:10 110.7684:10 111.08218:10 111.11343:10 111.11938:20 111.12682:10 113.10023:10 113.13927:10 121.10382:10 121.10538:10 122.73299:10 123.08833:10 123.11496:10 123.12436:20 124.01115:10…
PE O-9:0_8:0	15.4792	468.307	113354	[M+H]+	468.308	C22H46NO7P	EtherPE	OWUKSZBRIQOVTE-UHFFFAOYSA-N	O=C(OC(COCCCCCCCCC)COP(=O)(O)OCCN)CCCCCCC	78.2	148.008	468.27325:16 468.27936:16 468.28241:16 468.28546:16 468.28851:49 468.29156:33 468.29462:65 468.2977:278 468.30075:556 468.3038:752 468.30685:1603 468.30991:1456 468.31296:949 468.31601:752 468.31906:343 468.32214:147 468.3252:98 468.32825:16 468.3374:16 468.34045:16 468.34351:16 468.34964:16 468.35269:16 468.36185:16 468.38629:49 468.38934:33 468.3924:49 468.39548:16 468.39853:16 468.44437:16 468…	103.04373:10 109.09978:10 109.10272:10 109.10715:10 109.10863:10 111.07155:10 112.06929:10 123.12258:10 124.0125:10 124.01723:10 124.93719:10 125.09981:10 125.11086:10 127.14531:10 131.07747:10 131.08717:10 133.08473:10 133.08636:10 133.09451:10 133.10266:10 145.12189:10 151.14311:10 155.0072:10 155.01599:20 155.01775:10 155.0195:10 160.12022:10 163.11423:10 171.14702:10 173.06046:10 182.94562:10…
PE O-18:1_18:2	18.1922	726.539	40392.2	[M-H]-	726.544	C41H78NO7P	EtherPE	XVXISDREVDGQPX-UHFFFAOYSA-N	O=C(OC(COC=CCCCCCCCCCCCCCCCC)COP(=O)(O)OCCN)CCCCCCCC=CCC=CCCCCC	78.2	439.906	726.07123:41 726.09021:21 726.18536:21 726.50507:21 726.51648:62 726.52032:62 726.52411:472 726.52789:452 726.53174:575 726.53552:534 726.53931:677 726.54315:287 726.54694:103 726.55078:144 726.55457:62 726.55835:21 727.00378:21 727.02667:21 727.06091:21 727.06854:41 727.07617:21 727.12946:21 727.47986:41 727.51794:21 727.52173:62 727.52557:62 727.52936:164 727.53314:246 727.53699:226 727.54077:2…	267.24438:10 279.2421:10 726.50317:10 726.51459:10 726.52222:20 726.52979:10 726.53363:10 726.53741:41 726.5412:51 726.54504:31 726.55267:20 726.55646:10 726.57928:10 727.51599:10 727.53503:10
PE P-21:1_15:0	15.637	730.569	25798.5	[M+H]+	730.575	C41H80NO7P	EtherPE	NSHUTLNEWKIGBR-UHFFFAOYSA-N	O=C(OC(COC=CCCCCCCCCC=CCCCCCCCCC)COP(=O)(O)OCCN)CCCCCCCCCCCCCC	77.8	78.3451	730.50409:21 730.50793:21 730.51172:21 730.51556:21 730.53082:21 730.53845:42 730.54224:21 730.54608:63 730.54987:42 730.55371:105 730.5575:126 730.56134:443 730.56512:400 730.56897:485 730.57281:274 730.5766:316 730.58044:126 730.58423:105 730.58807:63 730.59186:21 730.5957:42 730.61859:21 730.64911:21 731.01935:21 731.47369:21 731.47754:21 731.51575:21 731.54248:42 731.54626:21 731.55774:42 731…	102.13283:10 111.11626:10 111.1237:10 113.13012:10 113.13162:10 113.13312:20 113.13612:10 113.14363:10 133.07991:10 133.08153:10 133.08316:20 133.08479:51 133.08804:31 133.08968:10 133.09131:20 133.09456:10 135.11223:10 139.15146:10 155.1778:10 158.09705:10 169.19467:10 177.0977:10 177.09958:10 177.10333:10 177.10521:20 177.10709:20 177.10896:20 177.11086:31 177.11461:20 177.11836:10 197.07913:10…
PG O-16:1_15:0	16.6573	691.482	1.06246e+06	[M-H]-	691.492	C37H73O9P	EtherPG	SODAVSRSCJGLSH-UHFFFAOYSA-N	O=C(OC(COCCCCCCCCC=CCCCCCC)COP(=O)(O)OCC(O)CO)CCCCCCCCCCCCCC	77.5	11377.3	691.0036:46 691.02588:96 691.06671:196 691.08899:46 691.16693:99 691.40826:98 691.41571:46 691.42688:46 691.44543:46 691.45282:191 691.45654:155 691.46027:614 691.46399:1638 691.46771:4482 691.47144:9212 691.47516:11496 691.47882:16984 691.48254:18175 691.48627:16000 691.48999:10991 691.49371:8015 691.49744:4112 691.5011:2481 691.50482:1071 691.50854:407 691.51227:194 691.51599:98 691.51971:104 6…	150.99049:2 152.99437:2 152.99611:2 153.0031:2 199.17232:2 199.17432:2 199.1763:2 199.1783:4 199.18028:4 199.18428:2 200.17204:2 225.06902:2 225.18343:4 225.18555:6 225.18767:8 225.18979:18 225.19191:20 225.19403:35 225.19615:45 225.19827:20 225.20038:16 225.2025:10 225.20462:4 225.20674:8 225.20886:4 225.2131:4 226.20389:2 227.04361:2 227.04575:2 227.19897:2 227.2011:2 227.20535:10 227.20749:14 …
PE P-20:3_16:2	18.8341	722.518	67085.4	[M+H]+	722.512	C41H72NO7P	EtherPE	LDRRDOKXLZNEDZ-UHFFFAOYSA-N	O=C(OC(COC=CCCCCCCCCC=CCC=CCC=CCC)COP(=O)(O)OCCN)CCCCCCCC=CCC=CCCC	77.5	18.3459	722.48755:202 722.49512:202 722.4989:810 722.50275:202 722.50653:405 722.51031:810 722.5141:607 722.51788:1619 722.52167:1012 722.52551:1215 722.5293:1619 722.53308:202 722.53687:405 722.54065:607 722.54449:607 722.54828:202 722.55585:405 722.57104:202 723.48981:202 723.50122:202 723.50879:202 723.51636:607 723.5202:810 723.52399:202 723.52777:405 723.53156:405 723.5354:202 723.53918:405 723.5429…	109.10227:10 109.10522:10 112.1331:10 119.48944:10 121.07045:10 123.07974:10 127.14314:10 127.15269:10 130.16353:10 133.08087:10 133.08249:10 133.08575:10 133.08739:10 133.09064:31 135.08693:10 139.15408:10 142.03194:10 171.10919:10 177.10802:10 184.07504:10 189.08746:10 191.11011:10 193.12978:10 195.09694:10 199.11299:10 209.11971:10 218.09586:10 219.12506:10 221.15712:10 223.15637:10 239.23618:…
PE P-28:1_12:0	20.4338	786.639	85504.9	[M+H]+	786.637	C45H88NO7P	EtherPE	PQMFNISMRMEMPW-UHFFFAOYSA-N	O=C(OC(COC=CCCCCCCCCCCCCCCC=CCCCCCCCCCC)COP(=O)(O)OCCN)CCCCCCCCCCC	76.9	319.272	786.52008:202 786.62305:810 786.62701:607 786.63098:607 786.63495:607 786.63892:1012 786.64288:1012 786.64685:810 786.66266:405 787.61334:202 787.62128:202 787.62524:202 787.62921:202 787.63318:607 787.63715:1012 787.64111:405 787.64508:405 787.64905:202 787.65302:202 787.65698:405 787.66095:202 788.60034:202 788.62415:202 788.63605:202 788.64001:405 789.56415:202 789.63953:202 790.60394:202 790.…	135.11626:10 137.13258:10 195.01007:10 197.07397:10 197.07794:10 197.07993:20 197.08191:10 197.08389:10 197.08588:10 197.08983:10 197.09181:10 201.1723:10 203.1115:10 235.09828:10 244.11337:10 255.20726:10 265.25601:10 270.73868:10 271.13379:10 297.2453:10 313.20139:10 315.29886:10 324.20352:10 325.22125:10 327.20273:10 398.25766:10 465.35464:10 479.32574:10 495.43124:10 575.51154:10 592.57568:10…
PE 17:0_17:0	22.0638	720.561	430320	[M+H]+	720.554	C39H78NO8P	PE	YSFFAUPDXKTJMR-UHFFFAOYSA-N	O=C(OCC(OC(=O)CCCCCCCCCCCCCCCC)COP(=O)(O)OCCN)CCCCCCCCCCCCCCCC	76.1	768.667	720.07642:19 720.10669:40 720.4743:40 720.49701:19 720.50836:19 720.52356:60 720.52734:41 720.53113:21 720.53491:64 720.5387:80 720.54248:167 720.54626:294 720.55005:507 720.55389:1009 720.55768:2470 720.56146:4462 720.56525:6310 720.56903:7192 720.57281:6672 720.5766:5246 720.58038:3817 720.58417:2172 720.58795:1130 720.5918:524 720.59558:188 720.59937:42 720.60315:66 720.60693:43 720.66376:45 7…	100.11567:1 100.12415:1 101.06588:1 102.05195:1 102.12185:1 102.12613:1 102.12756:2 102.12898:1 102.15467:1 102.15752:1 102.18036:1 103.04854:1 103.05141:1 103.05427:1 103.0557:2 103.05714:1 103.06001:1 103.06144:1 104.08022:1 104.35265:1 105.02875:2 105.0302:3 105.03165:8 105.03309:10 105.03454:9 105.03599:12 105.03743:11 105.03888:13 105.04033:2 105.04177:5 105.04322:1 105.04467:2 105.04611:1 1…
PE O-19:1_18:3	17.9941	738.537	20686.8	[M-H]-	738.544	C42H78NO7P	EtherPE	IICFESKBJYYJEQ-UHFFFAOYSA-N	O=C(OC(COC=CCCCCCCCCCCCCCCCCC)COP(=O)(O)OCCN)CCCCCCCC=CCC=CCC=CCC	75.9	337.239	738.03821:26 738.07275:26 738.15332:26 738.46411:26 738.49097:26 738.49481:26 738.50635:26 738.51788:26 738.52167:51 738.52551:230 738.52936:154 738.5332:230 738.53705:333 738.54089:333 738.54474:102 738.54858:77 738.55237:26 738.55621:51 738.60614:26 738.66754:26 738.69055:26 738.71741:26 738.90167:26 739.02454:26 739.02838:26 739.03223:26 739.03986:26 739.05139:26 739.09363:26 739.52368:51 739.…	277.23724:10 306.26251:10 738.51917:10 738.5307:10 738.54224:10 738.55371:10
PG O-16:1_16:0	16.8951	705.5	885472	[M-H]-	705.508	C38H75O9P	EtherPG	HGVUKPKYWINIAT-UHFFFAOYSA-N	O=C(OC(COCCCCCCCCC=CCCCCCC)COP(=O)(O)OCC(O)CO)CCCCCCCCCCCCCCC	75.4	4765.83	705.00836:25 705.02332:25 705.03461:25 705.04584:57 705.05334:25 705.05707:50 705.06085:25 705.07581:25 705.09082:54 705.0946:25 705.13586:56 705.23706:56 705.40961:25 705.43964:51 705.44336:105 705.45465:25 705.45837:25 705.4621:25 705.46588:87 705.4696:300 705.47339:452 705.47711:884 705.4809:2088 705.48462:5433 705.4884:10783 705.49213:16050 705.49591:18531 705.49963:18720 705.50336:14760 705.…	227.20534:10 227.20747:10 227.20959:20 227.21599:20 227.54178:10 229.92314:10 239.20767:20 239.21204:10 239.21422:31 239.2164:20 239.2186:10 241.22128:10 253.21941:10 253.22389:10 253.23064:10 255.23462:10 255.23688:10 255.24139:10 255.24364:20 255.24815:10 267.2327:10 267.23502:31 267.23734:20 267.23962:72 267.24194:41 267.24423:31 267.24655:20 267.25116:20 267.2558:10 273.43198:10 295.27899:10 …
PG O-19:1_17:1	17.2101	759.547	1.7225e+06	[M-H]-	759.554	C42H81O9P	EtherPG	JOAYXJWINGROMX-UHFFFAOYSA-N	O=C(OC(COCCCCCCCCC=CCCCCCCCCC)COP(=O)(O)OCC(O)CO)CCCCCCCC=CCCCCCCC	74.8	5676	759.12317:138 759.37219:290 759.3761:289 759.48114:138 759.49677:138 759.50842:282 759.51233:301 759.51617:138 759.52008:571 759.52399:1011 759.52789:4264 759.53174:9358 759.53564:17392 759.53955:28223 759.54346:34098 759.5473:37330 759.55121:32732 759.55511:18780 759.55902:12245 759.56293:6897 759.56677:2942 759.57068:1188 759.57458:1030 759.57849:304 759.58234:144 759.67969:138 760.04559:144 76…	112.99107:5 153.00507:5 153.00681:5 153.0103:5 171.00845:5 193.18542:5 253.23528:5 254.52908:5 267.03201:5 267.22589:5 267.23514:31 267.23746:10 267.23975:51 267.24207:71 267.24438:82 267.24667:77 267.24899:36 267.25131:10 267.2536:10 267.26053:5 268.2449:5 281.24683:5 281.25156:20 281.25394:20 281.25629:51 281.25867:41 281.26102:20 281.2634:41 281.26578:15 281.26813:10 281.27524:5 295.27182:5 29…
TG 8:0_8:0_32:5	18.6794	819.652	24292	[M+H]+	819.647	C51H88O6	TG	SIHZFWMUAUPTIK-UHFFFAOYSA-N	O=C(OCC(OC(=O)CCCCCCC)COC(=O)CCCCCCCCCCCCCCCC=CCC=CCC=CCC=CCC=CCC)CCCCCCC	74.2	78.7994	819.63556:174 819.63959:174 819.64362:348 819.64764:348 819.65167:1217 819.65576:174 819.65979:174 819.66382:869 819.66785:174 819.67596:174 820.58978:174 820.60999:174 820.62213:174 820.63025:174 820.63428:174 820.65045:348 820.65448:696 820.6626:348 820.66663:348 820.67065:174 821.56482:174 821.60126:348 821.60931:174 821.98169:174 822.60925:174 822.61737:174 822.6214:174 823.61792:174 824.6149…	101.09908:1 101.81587:1 102.11956:1 102.12099:1 102.12241:4 102.12384:20 102.12527:19 102.12669:38 102.12812:55 102.12955:64 102.13097:52 102.1324:35 102.13383:44 102.13525:25 102.13668:15 102.13811:15 102.13953:3 102.14096:4 102.14239:1 102.14381:3 102.14524:1 102.14809:1 102.80128:1 102.85712:1 102.86715:1 103.13368:1 103.13512:1 103.26564:1 104.02173:1 109.10233:1 111.12025:1 113.09509:1 116.0…
PG O-20:1_19:1	17.8367	801.594	145382	[M-H]-	801.601	C45H87O9P	EtherPG	GXYTWVPLRCGXIM-UHFFFAOYSA-N	O=C(OC(COCCCCCCCCCCC=CCCCCCCCC)COP(=O)(O)OCC(O)CO)CCCCCCCC=CCCCCCCCCC	74	819.396	801.33038:89 801.48627:89 801.49829:89 801.50629:267 801.51025:178 801.51428:89 801.51825:89 801.52228:178 801.57025:267 801.57422:356 801.57825:356 801.58221:624 801.58624:1425 801.59021:1336 801.59424:1514 801.59821:1158 801.60223:1247 801.6062:713 801.61023:267 801.6142:267 801.61823:178 802.12207:89 802.5741:89 802.57812:89 802.58209:445 802.58612:267 802.59009:891 802.59412:713 802.59808:624…	225.18579:5 253.22636:5 295.27188:5 295.27432:10 295.27673:5 295.27917:10 295.28403:5 295.28644:5 296.27734:5 431.2684:5 523.328:5 686.49066:5 687.48633:10 687.49377:10 687.49744:10 687.50116:5 687.50488:10 687.50854:10 687.51227:10 687.51599:5 687.53821:5 798.96991:5 801.08289:5 801.53058:5 801.56256:15 801.56659:15 801.57056:5 801.57458:26 801.57855:26 801.58258:56 801.58655:77 801.59058:71 801…
SM 34:2	22.5349	717.558	1.323e+06	[M+H]+	717.554	C39H77N2O7P	SM	SZEJSYWBKCTVOG-UHFFFAOYSA-N	O=C(NC(COP(=O)([O-])OCC[N+](C)(C)C)C(O)C(O)CCCC=CCCC)CCCCCCCCCCCC=CCCCCCCCC	73.7	2892.26	717.07812:14 717.25586:31 717.271:14 717.37689:29 717.44116:30 717.513:34 717.51678:14 717.52057:89 717.52435:103 717.52814:186 717.53192:188 717.53571:430 717.53949:864 717.54327:2368 717.54706:5812 717.55084:9995 717.55463:14481 717.55841:17794 717.56219:16115 717.56598:12680 717.56976:8037 717.57355:4427 717.57733:2117 717.58112:986 717.5849:417 717.58868:116 717.59247:81 717.59625:15 717.6000…	100.41953:10 103.06561:5 104.74665:5 104.74809:5 104.9129:5 105.03008:5 105.03152:15 105.03297:10 105.03442:15 105.03731:5 105.04165:10 105.04454:5 105.04599:5 105.06335:10 105.0648:5 105.06625:5 105.0677:36 105.06915:10 105.07059:51 105.07204:36 105.07349:41 105.07494:46 105.07639:26 105.07783:26 105.07928:10 105.08073:10 106.8802:5 107.04813:5 107.07735:5 107.07881:15 107.08028:15 107.08173:31 …
PG O-18:1_16:1	16.8951	731.516	469086	[M-H]-	731.523	C40H77O9P	EtherPG	GSTGDOFLJUXPFP-UHFFFAOYSA-N	O=C(OC(COCCCCCCCCC=CCCCCCCCC)COP(=O)(O)OCC(O)CO)CCCCCCCC=CCCCCCC	73.1	1357.58	731.03058:50 731.03436:50 731.04199:25 731.04962:25 731.07635:52 731.08783:54 731.0993:53 731.11835:53 731.1604:51 731.46973:25 731.47351:25 731.47736:29 731.4812:135 731.48499:105 731.48883:80 731.49261:442 731.49646:1394 731.50024:3076 731.50409:4277 731.50793:7431 731.51172:8666 731.51556:8859 731.51935:8547 731.52319:6226 731.52698:3017 731.53082:2063 731.53467:929 731.53845:516 731.5423:299 …	239.20767:10 253.22389:20 253.22615:10 253.23064:10 253.23289:41 267.2327:10 267.23734:10 267.23962:31 267.24194:20 267.24423:31 267.24887:31 279.24908:10 281.25616:10 295.27899:10 389.21057:10 391.23306:10 403.23969:10 460.23584:10 463.26126:10 463.27344:10 491.28967:10 495.27606:10 495.28235:21 729.15546:10 729.16693:21 730.56708:10 731.47961:21 731.48346:41 731.48724:10 731.49109:62 731.49487:…
SM 33:2	22.0638	703.543	225756	[M+H]+	703.539	C38H75N2O7P	SM	CFEPCYQRVVNZHL-UHFFFAOYSA-N	O=C(NC(COP(=O)([O-])OCC[N+](C)(C)C)C(O)C(O)CCCC=CCCC)CCCCCCCCCC=CCCCCCCCCC	73.1	897.057	703.27002:19 703.44604:19 703.44977:19 703.47223:19 703.49469:39 703.49847:40 703.50598:40 703.51343:60 703.51721:20 703.52094:99 703.52466:239 703.52844:457 703.53217:1237 703.53589:1789 703.53967:2582 703.5434:2774 703.54712:2504 703.5509:1776 703.55463:1375 703.55841:799 703.56213:497 703.56586:157 703.56964:59 703.57336:43 703.57709:58 703.5921:43 703.62952:19 703.95166:19 704.44623:20 704.47…	102.12892:5 103.05421:5 103.06281:5 103.82391:5 105.03304:5 105.03448:5 105.03593:5 105.03738:5 105.03882:5 105.04027:5 105.04316:5 105.04606:5 105.06342:5 105.06631:5 105.06776:10 105.06921:10 105.07355:10 105.0779:5 107.08327:10 107.08619:15 107.08765:20 107.08911:15 107.09203:5 107.09496:10 109.09579:10 109.09727:20 109.09874:20 109.10022:61 109.10169:46 109.10316:46 109.10464:31 109.10612:15 …
PE O-17:0_18:3	17.9546	712.519	73546.8	[M-H]-	712.529	C40H76NO7P	EtherPE	KXNZCXGFIOHRFX-UHFFFAOYSA-N	O=C(OC(COCCCCCCCCCCCCCCCCC)COP(=O)(O)OCCN)CCCCCCCC=CCC=CCC=CCC	72.9	1127.94	712.0672:34 712.07855:34 712.43658:34 712.45544:34 712.45917:34 712.46674:34 712.48932:34 712.4931:34 712.49689:235 712.50067:135 712.50439:336 712.50818:639 712.51196:841 712.51575:1144 712.51947:1278 712.52325:807 712.52704:1144 712.53082:235 712.53461:168 712.53833:202 712.54211:34 712.5459:34 713.01715:34 713.05109:34 713.07751:34 713.0813:67 713.36792:34 713.3717:34 713.45844:34 713.48859:34…	253.21928:10 253.23726:10 255.239:10 255.24577:10 277.21841:10 277.22781:10 281.25836:10 712.01276:10 712.50275:20 712.50647:10 712.51025:20 712.51404:51 712.51782:31 712.52161:41 712.52533:10 712.52911:51 712.5329:31 712.53668:31 713.52087:10
PG O-17:0_18:1	17.4058	747.546	6799194	[M-H]-	747.554	C41H81O9P	EtherPG	QQHCFQINNZOZGJ-UHFFFAOYSA-N	O=C(OC(COCCCCCCCCCCCCCCCCC)COP(=O)(O)OCC(O)CO)CCCCCCCC=CCCCCCCCC	72.8	10426.3	747.08258:187 747.10962:405 747.1521:187 747.42615:389 747.44159:597 747.45703:187 747.50336:574 747.50726:576 747.51111:427 747.51495:411 747.52271:2694 747.52655:4508 747.5304:15477 747.53424:33715 747.53815:69088 747.54199:101647 747.54584:109889 747.54974:103168 747.55359:60575 747.55743:28759 747.56128:16980 747.56519:8063 747.56903:4175 747.57288:1217 747.57672:1014 747.58063:218 747.58447:…	103.37842:3 112.32099:3 152.99976:3 153.00151:14 153.00325:7 153.005:7 153.00674:3 153.0085:3 153.01024:3 162.84244:3 171.01024:3 209.02098:3 227.04584:3 243.26767:3 253.21727:7 253.22401:10 253.22626:3 253.23076:17 253.2375:3 253.25323:3 255.18285:3 255.23022:3 255.23248:7 255.23474:31 255.237:48 255.23924:82 255.2415:88 255.24376:102 255.24602:78 255.24828:54 255.25053:24 255.25279:27 255.25504…
PG O-19:1_18:1	17.3666	773.561	2.30067e+06	[M-H]-	773.57	C43H83O9P	EtherPG	YYCGDNRHWCXLPU-UHFFFAOYSA-N	O=C(OC(COCCCCCCCCC=CCCCCCCCCC)COP(=O)(O)OCC(O)CO)CCCCCCCC=CCCCCCCCC	72.7	3771.05	773.06982:192 773.15228:394 773.52142:385 773.5332:192 773.53711:1184 773.54108:1601 773.54498:2409 773.54889:7957 773.55286:14338 773.55676:24505 773.56067:26532 773.56464:25813 773.56854:20948 773.57251:14748 773.57642:8966 773.58032:3195 773.58429:1575 773.5882:2360 773.5921:788 773.59607:192 773.59998:394 773.90637:201 773.92212:192 774.41718:203 774.51935:192 774.5351:192 774.539:192 774.542…	100.32577:1 109.31519:1 137.00752:1 152.998:1 152.99976:6 153.0015:1 153.00325:1 153.00499:6 153.00674:3 153.01024:1 154.47932:1 166.50841:1 171.01576:3 171.01761:1 209.03317:1 209.03522:1 227.03513:1 227.03938:1 227.04364:1 227.04578:1 227.16708:1 249.90454:1 253.22618:1 267.24426:1 267.24658:1 280.36166:3 280.36874:4 280.56268:1 280.83478:1 281.23013:1 281.24432:7 281.2467:16 281.24905:31 281.2…
PG O-17:0_17:1	17.2492	733.53	7068823	[M-H]-	733.539	C40H79O9P	EtherPG	LRCATEVWIJSXPD-UHFFFAOYSA-N	O=C(OC(COCCCCCCCCCCCCCCCCC)COP(=O)(O)OCC(O)CO)CCCCCCCC=CCCCCCCC	72.4	16234.7	733.20087:445 733.39594:450 733.49152:1096 733.49921:241 733.50299:1182 733.50684:1133 733.51068:11003 733.51447:24385 733.51831:56301 733.52216:80703 733.52594:99763 733.52979:102781 733.53363:95567 733.53741:72241 733.54126:42411 733.5451:24496 733.54889:9262 733.55273:6333 733.55658:1797 733.56036:1673 733.56421:1826 733.56805:445 733.57184:444 733.591:202 733.60248:241 733.62158:219 733.73633…	112.98356:5 152.99983:5 153.00157:10 153.00333:10 153.00507:5 185.14874:5 227.04161:5 227.05013:5 241.23019:5 241.23239:5 249.222:5 249.22868:5 253.22179:15 253.22403:5 253.22853:5 253.23077:5 253.23528:5 254.44348:5 255.22798:15 255.23024:5 255.2325:5 255.23476:36 255.23701:66 255.23926:112 255.24152:97 255.24377:128 255.24603:92 255.24829:61 255.25055:41 255.25281:31 255.25505:15 255.25957:5 25…
SM 39:8	17.3985	775.545	217581	[M+H]+	775.539	C44H75N2O7P	SM	LXJRUYGWXCIIEQ-UHFFFAOYSA-N	O=C(NC(COP(=O)([O-])OCC[N+](C)(C)C)C(O)C(O)C=CCCC=CCCC)CCCCCCC=CCC=CCC=CCC=CCC=CCC=CCC	72.4	556.63	775.5025:202 775.52216:405 775.52612:607 775.53003:405 775.53394:810 775.5379:1012 775.54181:1417 775.54578:2632 775.54968:1417 775.55365:2429 775.55756:1417 775.56146:405 775.56543:202 775.5733:202 775.57721:202 775.75812:202 776.49365:202 776.52905:202 776.53693:607 776.54089:810 776.5448:607 776.54877:1012 776.55267:607 776.55664:1012 776.56055:1619 776.56445:607 776.57233:202 776.57629:202 77…	107.08545:5 107.09276:5 107.09568:5 109.09652:10 109.09799:15 109.09946:10 109.10094:10 109.10242:10 109.10389:10 109.10684:20 109.10831:5 109.10979:10 109.11274:5 109.13191:5 111.0742:5 111.08611:5 111.11439:5 111.11588:5 111.11736:5 111.11885:20 111.12034:15 111.12183:5 111.12481:5 111.12778:5 113.09669:5 113.09819:5 113.09969:5 113.10419:5 121.09857:5 121.10012:10 121.10168:5 121.10323:10 121.…
SM 23:0	22.5349	567.418	49819.1	[M+H]+	567.413	C28H59N2O7P	SM	PADUCPGPDXJRHU-UHFFFAOYSA-N	O=C(NC(COP(=O)([O-])OCC[N+](C)(C)C)C(O)C(O)CCCCCCCC)CCCCCCCCCC	72.2	73.6253	567.11578:14 567.32092:14 567.36798:14 567.38483:14 567.39154:27 567.3949:14 567.40161:27 567.40503:68 567.40839:95 567.41174:311 567.4151:474 567.41846:623 567.42181:541 567.42517:392 567.42853:298 567.43188:68 567.43524:108 567.45544:14 567.46887:14 567.47229:14 567.47565:14 567.479:14 567.48572:14 567.49915:14 567.56647:27 568.06775:14 568.15863:14 568.38409:14 568.39758:27 568.4043:14 568.407…	102.12315:5 102.12743:5 105.06625:5 105.06915:5 105.07349:5 107.07881:5 107.0832:5 107.08612:5 107.08904:5 107.09196:5 107.09927:5 109.10162:15 109.10457:5 109.10604:5 109.10752:5 109.11637:5 111.11656:5 115.05329:5 116.0611:5 119.08319:10 119.08936:5 119.09244:10 121.0993:5 121.10396:10 121.10706:5 121.10862:15 121.11018:5 123.11196:5 123.11353:5 123.11509:5 123.11823:5 123.11979:5 123.12762:5 1…
FA 20:4	16.8951	335.233	44496.4	[M-H]-	335.223	C20H32O4	OxFA	WTTRVKVOOJHCSN-UHFFFAOYSA-N	O=C(O)CCCCC(O)C(O)C=CCC=CCC=CCC=CCC	72.1	439.57	334.95087:25 334.98965:25 334.99481:25 335.00256:25 335.00775:50 335.01031:25 335.02841:50 335.0853:25 335.09564:25 335.20679:25 335.21713:25 335.21973:25 335.22232:50 335.22491:249 335.22748:623 335.23007:997 335.23267:1097 335.23523:623 335.23782:873 335.24042:299 335.24301:175 335.24557:25 335.99069:25 336.08386:25 336.14343:25 336.22629:25 336.22888:100 336.23145:175 336.23404:299 336.23663:2…	182.98148:10 204.99768:10 265.0553:10 267.23239:10 267.23468:10 267.237:20 267.23932:20 267.24161:31 267.24393:41 267.24625:31 267.24854:20 267.25085:10 267.25317:10 335.22333:10 335.23367:20 335.23627:10 335.24142:20 335.25436:10 336.23505:10 337.4921:10
PG O-17:0_19:1	17.6409	761.561	4812797	[M-H]-	761.57	C42H83O9P	EtherPG	QQRIVCLQUYWISD-UHFFFAOYSA-N	O=C(OC(COCCCCCCCCCCCCCCCCC)COP(=O)(O)OCC(O)CO)CCCCCCCC=CCCCCCCCCC	72	11647.1	761.06567:126 761.07343:283 761.10071:126 761.26434:126 761.29944:264 761.37347:126 761.45142:266 761.45917:126 761.46307:281 761.47089:571 761.49817:126 761.52155:160 761.52545:389 761.52936:512 761.5332:867 761.53711:2955 761.54102:6262 761.54492:14710 761.54883:31045 761.55273:50376 761.55664:76579 761.56049:90250 761.56439:76729 761.5683:59243 761.5722:35493 761.57611:21784 761.58002:11427 76…	104.60086:5 118.21513:5 132.65875:5 152.9978:5 153.00304:5 153.00653:5 171.00632:5 171.01555:5 209.02888:5 227.04131:5 227.04556:5 255.23218:5 255.23444:26 255.23669:56 255.23894:51 255.2412:102 255.24345:61 255.24571:61 255.24797:41 255.25023:15 255.25249:15 255.25473:15 255.25925:10 256.0563:5 256.25067:5 267.23251:5 267.23712:5 267.23944:10 267.24405:15 267.24637:5 267.2533:10 268.24921:5 269.…
PG O-19:0_19:1	17.9546	789.592	171179	[M-H]-	789.601	C44H87O9P	EtherPG	CJYHWRQFECMRJO-UHFFFAOYSA-N	O=C(OC(COCCCCCCCCCCCCCCCCCCC)COP(=O)(O)OCC(O)CO)CCCCCCCC=CCCCCCCCCC	71.9	1461.99	789.11182:34 789.11975:34 789.45697:34 789.46887:34 789.47681:34 789.48474:101 789.48871:67 789.49268:235 789.49664:404 789.50061:303 789.50458:235 789.50854:235 789.51251:272 789.51648:34 789.52045:34 789.52441:34 789.53632:34 789.54028:69 789.54425:69 789.57202:35 789.57599:310 789.57996:1039 789.58392:1943 789.58789:3504 789.59186:3600 789.59583:3260 789.59979:2794 789.60376:1277 789.60773:721…	281.25601:10 283.26794:10 283.27982:10 283.28458:10 295.2691:10 295.27151:10 295.27396:10 295.27637:10 295.28122:20 674.52081:10 675.48944:10 675.4931:10 675.49677:20 675.50781:10 675.51147:31 675.51514:20 789.56812:20 789.57208:10 789.57605:82 789.58002:71 789.58398:112 789.58795:112 789.59192:92 789.59589:143 789.59985:102 789.60382:122 789.60779:102 789.61176:20 789.61572:10 789.61969:20 789.6…
PE O-15:0_17:1	18.0734	674.504	947350	[M-H]-	674.513	C37H74NO7P	EtherPE	DAMDBZCFIJIFTN-UHFFFAOYSA-N	O=C(OC(COCCCCCCCCCCCCCCC)COP(=O)(O)OCCN)CCCCCCCC=CCCCCCCC	71.6	3373.97	674.07452:36 674.09283:18 674.11853:18 674.24316:39 674.25415:42 674.32019:18 674.34583:43 674.37152:18 674.43756:18 674.45953:58 674.4632:45 674.47052:123 674.47418:191 674.47791:337 674.48157:943 674.48523:2443 674.48889:6826 674.49255:11110 674.49622:16428 674.49988:17669 674.50354:18116 674.5072:12940 674.51086:8032 674.51453:5124 674.51825:2352 674.52191:1252 674.52557:583 674.52924:305 674.…	227.20311:20 227.20523:10 227.20737:31 227.20949:31 227.21162:41 239.20535:20 239.20753:10 239.20972:31 239.2119:10 239.21408:10 239.21626:20 239.21844:10 239.22501:10 241.2321:10 253.22147:20 253.2327:10 255.23894:20 255.2412:10 255.24571:10 255.25473:10 267.23477:20 267.23709:51 267.23938:51 267.2417:82 267.24402:71 267.24631:71 267.24863:61 267.25095:10 267.25323:10 267.25555:10 267.26016:10 2…
PE O-19:0_19:1	19.531	758.597	115759	[M-H]-	758.607	C43H86NO7P	EtherPE	KUJFUDPASSFEAG-UHFFFAOYSA-N	O=C(OC(COCCCCCCCCCCCCCCCCCCC)COP(=O)(O)OCCN)CCCCCCCC=CCCCCCCCCC	71.4	324.327	758.10284:9 758.10669:9 758.11841:18 758.12225:37 758.2934:9 758.53839:9 758.55396:9 758.5578:18 758.56171:27 758.56952:36 758.57336:46 758.57727:183 758.58118:332 758.58508:487 758.58893:760 758.59283:889 758.59674:926 758.60059:814 758.60449:632 758.6084:411 758.6123:245 758.61615:136 758.62006:82 758.62396:46 758.62787:36 758.74066:9 758.84955:9 758.97797:9 759.00128:9 759.01294:9 759.06354:18…	281.26477:3 281.27661:3 282.2912:3 283.2767:3 284.28061:3 295.25867:3 295.26352:3 295.26593:3 295.26837:3 295.27078:3 295.27322:5 295.27567:5 295.27808:5 295.28052:3 295.29263:3 296.27628:3 296.28113:5 406.28687:3 462.31192:3 480.31647:3 741.03735:3 756.15613:3 757.58191:3 757.59747:3 757.61694:3 758.50732:3 758.55786:3 758.56177:3 758.56952:13 758.57343:13 758.57733:18 758.58118:31 758.58508:26 …
PE O-19:1_14:1	17.8759	686.503	372317	[M-H]-	686.513	C38H74NO7P	EtherPE	NCQWDRXNYNTDQX-UHFFFAOYSA-N	O=C(OC(COC=CCCCCCCCCCCCCCCCCC)COP(=O)(O)OCCN)CCCCCCCC=CCCCC	70.9	1476.35	686.47748:64 686.48114:192 686.48486:192 686.48859:894 686.49225:2043 686.49597:3065 686.49963:3576 686.50336:3959 686.50708:2682 686.51074:1980 686.51447:1213 686.51819:192 686.52185:255 686.52557:64 686.52924:64 687.4361:64 687.47314:64 687.48425:64 687.48792:64 687.49164:319 687.49536:830 687.49902:894 687.50275:2427 687.50647:1086 687.51013:1277 687.51385:383 687.51758:383 687.52124:128 687.5…	225.1877:31 225.19405:10 225.19829:10 253.22394:10 253.22618:10 253.23068:10 253.23293:10 253.24866:10 281.25146:10 281.25385:10 281.2562:20 281.25858:10 281.26096:10 281.27042:10 376.24298:10 450.28363:10 478.31464:10 686.46155:10 686.47266:10 686.48376:31 686.48743:20 686.49115:31 686.49481:92 686.49854:122 686.50226:153 686.50592:92 686.50964:112 686.51331:133 686.51703:41 686.52075:20 686.524…
PG O-17:1_16:1	16.6573	717.498	374685	[M-H]-	717.508	C39H75O9P	EtherPG	GKHJCFLJKJUZJN-UHFFFAOYSA-N	O=C(OC(COCCCCCCCCC=CCCCCCCC)COP(=O)(O)OCC(O)CO)CCCCCCCC=CCCCCCC	70.8	694.318	717.03314:95 717.04443:46 717.052:46 717.06714:46 717.1239:46 717.12762:94 717.37347:141 717.38483:46 717.46808:141 717.47186:93 717.47565:46 717.47943:619 717.48315:1145 717.48694:2346 717.49072:3346 717.49451:5277 717.49829:6203 717.50208:4769 717.50586:4720 717.50964:3296 717.51343:1804 717.51721:426 717.521:379 717.52478:332 717.52856:46 717.53235:143 717.53613:48 717.53992:46 717.6156:48 717…	152.9996:2 225.18343:2 225.18979:2 225.19403:4 225.19615:4 225.19827:4 225.2025:2 227.03723:2 227.20535:2 227.21387:2 251.20998:2 251.21445:4 251.22116:2 251.22789:2 253.21495:2 253.21719:4 253.21944:8 253.22169:18 253.22394:18 253.22618:14 253.22844:18 253.23068:18 253.23293:6 253.23517:2 253.23743:2 253.23967:2 254.24969:2 255.23917:2 255.24368:2 261.23007:2 267.24429:2 279.24677:4 279.24911:4 …
PG O-17:0_16:0	17.4449	721.528	785592	[M-H]-	721.539	C39H79O9P	EtherPG	MTOUCAQZABZXMM-UHFFFAOYSA-N	O=C(OC(COCCCCCCCCCCCCCCCCC)COP(=O)(O)OCC(O)CO)CCCCCCCCCCCCCCC	70.5	5403.23	721.06183:202 721.49799:202 721.50177:202 721.50555:607 721.51318:2024 721.51697:5263 721.52075:10931 721.52454:11943 721.52832:15384 721.5321:14372 721.53589:7085 721.53973:4049 721.54352:1215 721.5473:810 721.55109:1012 721.55487:202 721.56244:202 721.59283:202 721.68768:202 722.50732:202 722.51495:607 722.51874:1215 722.52252:2024 722.52631:6478 722.53009:7490 722.53394:5061 722.53772:2227 722…	152.99976:7 153.00674:3 255.23248:10 255.23474:24 255.237:41 255.23924:61 255.2415:27 255.24376:88 255.24602:34 255.24828:31 255.25053:20 255.25279:3 255.25955:3 255.26181:3 255.26407:3 255.30469:3 256.24646:3 258.7164:3 389.99951:3 391.22757:3 391.23035:3 391.23315:7 391.23593:7 391.23874:14 391.24152:7 391.24432:10 391.2471:7 391.24991:7 465.26044:3 465.26654:3 465.27872:10 465.28177:7 465.2908…
PE O-19:1_18:1	18.6643	742.565	1.67182e+06	[M-H]-	742.576	C42H82NO7P	EtherPE	QPSOCNVKHBXCIX-UHFFFAOYSA-N	O=C(OC(COC=CCCCCCCCCCCCCCCCCC)COP(=O)(O)OCCN)CCCCCCCC=CCCCCCCCC	70.3	1173.93	742.37238:92 742.51477:184 742.54169:184 742.54553:745 742.54938:568 742.55322:2830 742.55713:5570 742.56097:9472 742.56482:10794 742.56866:9129 742.57251:6505 742.57635:4328 742.5802:1971 742.58405:1119 742.58789:379 742.59174:187 742.60712:92 742.61096:96 742.66486:92 743.08441:96 743.52716:92 743.54254:92 743.54645:92 743.55029:184 743.55414:737 743.55798:2309 743.56183:3502 743.56567:3594 743…	103.34116:5 197.64474:5 267.2327:5 267.2373:31 267.23962:31 267.24194:31 267.24423:20 267.24655:15 267.24887:15 267.25116:15 267.25348:10 267.25577:5 267.25809:5 279.23959:5 279.24432:5 280.36636:5 281.05014:5 281.24429:5 281.24905:10 281.2514:26 281.25378:41 281.25613:41 281.25851:41 281.26089:56 281.26324:46 281.26562:15 281.26797:41 281.27036:15 281.27274:5 281.27509:5 281.27747:5 281.27982:10…
PG O-19:1_16:1	17.0531	745.529	2.80945e+06	[M-H]-	745.539	C41H79O9P	EtherPG	ZQRPVLSMUFCMIY-UHFFFAOYSA-N	O=C(OC(COCCCCCCCCC=CCCCCCCCCC)COP(=O)(O)OCC(O)CO)CCCCCCCC=CCCCCCC	69.9	11190.8	745.06604:69 745.11615:69 745.15466:151 745.28961:153 745.43225:150 745.47083:69 745.48627:144 745.49396:218 745.50165:150 745.50555:69 745.5094:839 745.51324:3541 745.51709:8109 745.52094:17298 745.52484:28693 745.52869:40213 745.53253:39188 745.53638:28059 745.54022:17908 745.54407:8021 745.54797:3723 745.55182:1478 745.55566:548 745.55951:370 745.56335:225 745.5672:219 745.57111:69 745.5788:15…	227.04599:5 252.42035:5 253.21747:10 253.21971:31 253.22195:26 253.2242:66 253.22646:87 253.2287:36 253.23094:51 253.2332:46 253.23544:10 253.23769:5 253.23993:5 255.23718:5 255.23944:10 255.2417:15 255.24396:5 255.2462:5 255.25072:10 266.38647:5 267.23303:20 267.23535:20 267.23764:31 267.23996:46 267.24225:56 267.24457:26 267.24689:61 267.24918:15 267.2515:15 267.25381:10 267.27228:5 279.23526:1…
PG O-17:0_16:1	17.0531	719.513	6.16195e+06	[M-H]-	719.523	C39H77O9P	EtherPG	KEMOMFUEIHORDT-UHFFFAOYSA-N	O=C(OC(COCCCCCCCCCCCCCCCCC)COP(=O)(O)OCC(O)CO)CCCCCCCC=CCCCCCC	69.4	23437.7	719.04663:69 719.05042:69 719.13373:69 719.19049:69 719.19434:69 719.19812:69 719.22839:69 719.23218:175 719.25488:69 719.38367:69 719.41022:179 719.42535:69 719.43292:69 719.44806:175 719.45941:144 719.47083:86 719.47461:193 719.48596:620 719.48975:1038 719.49353:2844 719.49731:9131 719.5011:28437 719.50488:53862 719.50867:94598 719.51245:104179 719.51624:98249 719.52002:71923 719.5238:43151 719…	152.99458:7 152.99634:3 152.99983:3 153.00157:3 153.00333:3 153.00507:14 153.00682:3 171.01033:3 184.20461:3 209.03133:7 225.19852:3 227.04173:3 227.1971:3 227.20348:10 227.20561:3 227.20987:14 227.21199:3 227.21413:17 239.21669:3 241.21498:3 241.22375:3 241.23253:3 252.42482:7 253.21297:3 253.21521:10 253.21745:20 253.2197:65 253.22195:99 253.2242:248 253.22644:218 253.2287:218 253.23094:150 253…
PE O-19:1_19:1	18.9388	756.579	1.03854e+06	[M-H]-	756.591	C43H84NO7P	EtherPE	NGQMHAQKCJYVQN-UHFFFAOYSA-N	O=C(OC(COC=CCCCCCCCCCCCCCCCCC)COP(=O)(O)OCCN)CCCCCCCC=CCCCCCCCCC	69.4	1402.54	756.14789:61 756.1557:61 756.16345:63 756.23334:30 756.5285:30 756.55182:64 756.55573:189 756.55957:354 756.56348:1054 756.56738:1760 756.57123:3549 756.57513:6451 756.57904:7792 756.58289:7424 756.58679:6325 756.5907:4403 756.59454:3198 756.59845:1826 756.60236:697 756.6062:253 756.61011:251 756.61395:64 756.61786:159 756.65283:30 757.02582:33 757.09961:33 757.12683:61 757.46106:61 757.56207:91 …	281.25549:51 281.25787:10 281.2626:10 281.26498:10 281.26733:20 295.26129:10 295.26614:20 295.26855:10 295.27341:31 295.27585:62 295.28311:10 295.28555:20 296.2886:10 756.54065:10 756.55231:10 756.55621:20 756.56006:72 756.56396:51 756.56781:71 756.57172:133 756.57562:165 756.57947:102 756.58337:278 756.58728:298 756.59113:216 756.59503:184 756.59894:154 756.60278:41 756.60669:41 756.61053:31 756…
PE O-17:0_14:0	18.2714	662.503	548371	[M-H]-	662.513	C36H74NO7P	EtherPE	DTTCMYAPBORAMM-UHFFFAOYSA-N	O=C(OC(COCCCCCCCCCCCCCCCCC)COP(=O)(O)OCCN)CCCCCCCCCCCCC	69.3	2074.2	662.46625:31 662.46985:29 662.47351:88 662.47711:214 662.48077:457 662.48438:1200 662.48804:2718 662.4917:4363 662.4953:7009 662.49896:8143 662.50256:8494 662.50623:5428 662.50983:3550 662.51349:1721 662.51709:761 662.52075:580 662.52435:125 662.52802:92 662.53168:30 662.53894:30 662.54254:29 662.58618:29 662.68433:30 663.01154:30 663.04425:61 663.04791:58 663.0661:29 663.08063:29 663.10248:29 66…	227.20261:20 227.20474:10 227.20686:31 227.209:31 227.21112:20 227.21751:10 227.22389:10 255.23845:20 255.24297:10 424.2692:10 452.28931:10 452.29532:10 452.30133:10 660.37958:10 660.38324:10 662.44611:10 662.47156:10 662.47516:10 662.47882:20 662.48608:61 662.48975:143 662.49335:163 662.49701:51 662.50061:153 662.50427:204 662.50787:143 662.51154:102 662.5152:61 662.5188:10 662.52246:10 662.5260…
SM 12:1	20.4338	535.385	212142	[M+H]+	535.387	C27H55N2O6P	SM	LSZRJOHZECMCDC-UHFFFAOYSA-N	O=C(NC(COP(=O)([O-])OCC[N+](C)(C)C)C(O)C=CCCCCCCC)CCCCCCCCC	69	316.303	535.34601:202 535.36237:1012 535.3656:1215 535.3689:2834 535.37213:2024 535.37543:2429 535.37866:2429 535.38196:1822 535.38519:3036 535.38849:1822 535.39172:607 535.39502:202 535.40808:202 535.46039:202 535.46362:202 535.48651:202 535.54529:202 536.15649:405 536.16632:405 536.16956:202 536.17285:202 536.36578:202 536.36902:202 536.37231:607 536.37555:810 536.37885:2834 536.38208:1215 536.38538:60…	103.05595:10 103.06312:10 103.06885:10 105.06373:10 105.06518:10 105.06663:10 105.06952:20 105.07097:20 105.07386:20 105.80458:10 107.08504:41 107.0865:51 107.08796:41 107.08942:10 107.09088:41 108.98995:10 109.06219:10 109.09905:41 109.10053:31 109.10201:41 109.10348:20 109.10496:20 109.10643:20 109.1079:10 109.10938:10 110.98304:10 111.04701:10 111.11695:10 119.08052:20 119.08206:10 119.0836:10…
PG O-19:1_19:1	17.6017	787.574	966528	[M-H]-	787.586	C44H85O9P	EtherPG	ZTNZVNBSWSAMRH-UHFFFAOYSA-N	O=C(OC(COCCCCCCCCC=CCCCCCCCCC)COP(=O)(O)OCC(O)CO)CCCCCCCC=CCCCCCCCCC	68.9	5218.71	787.07507:215 787.289:105 787.47528:215 787.53473:105 787.5545:431 787.55847:1067 787.56244:3367 787.56641:5343 787.57037:12651 787.57434:16876 787.57831:14844 787.58228:14193 787.58624:9695 787.59021:6967 787.59418:3460 787.59814:868 787.60211:759 787.60608:331 787.60999:229 787.62585:110 787.63379:105 787.76459:105 787.85974:219 788.53369:105 788.54956:105 788.5575:210 788.56146:213 788.56543:1…	281.24649:5 281.24887:5 281.25122:15 281.2536:15 281.25595:26 281.25833:15 281.26071:15 281.26306:15 281.26544:15 281.26779:5 281.27017:5 281.27255:5 282.26813:5 295.26178:5 295.26663:10 295.26907:20 295.27148:36 295.27393:26 295.27634:36 295.27878:36 295.28119:20 295.28363:36 295.28604:26 295.28848:5 295.29089:10 296.27939:5 297.12347:5 417.25714:10 417.26868:5 426.81613:5 431.25342:5 431.27396:…
SM 13:1	21.1357	795.629	66213.2	[M+H]+	795.638	C46H87N2O6P	SM	YVIWSHZRBLPWAK-UHFFFAOYSA-N	O=C(NC(COP(=O)([O-])OCC[N+](C)(C)C)C(O)C=CCCCCCCCC)CCCCCCCCCCCCC=CCC=CCC=CCCCCCCC	68.6	336.371	795.58472:16 795.58875:32 795.59271:16 795.59668:16 795.60065:16 795.60468:130 795.60864:49 795.61261:357 795.61658:357 795.62061:616 795.62457:908 795.62854:973 795.63251:811 795.63654:503 795.6405:340 795.64447:195 795.64844:81 795.65247:65 795.65643:16 795.6604:16 795.6684:49 795.7998:16 796.0946:16 796.42529:16 796.43726:16 796.51691:16 796.59662:32 796.60461:32 796.60858:32 796.61255:81 796.…	105.07368:10 107.0498:10 107.08193:20 107.08485:10 107.08924:20 107.09071:10 108.05723:10 109.10182:10 109.10772:20 109.10919:10 109.11214:10 119.08186:10 121.10106:31 123.1294:10 131.08447:10 133.09668:10 133.09993:10 133.10481:10 133.10971:10 135.11107:10 135.116:10 135.11763:10 135.12256:10 135.12421:10 137.0629:10 137.12737:10 137.13232:10 137.13399:10 145.09859:10 145.10538:10 147.09189:10 1…
SM 37:7	17.4372	749.533	307128	[M+H]+	749.523	C42H73N2O7P	SM	JJHYWOGJGLKQAB-UHFFFAOYSA-N	O=C(NC(COP(=O)([O-])OCC[N+](C)(C)C)C(O)C(O)CCCC=CCCCC)CCCCC=CCC=CCC=CCC=CCC=CCC=CCC	67.6	792.792	749.45923:202 749.50562:202 749.50946:202 749.51331:405 749.51721:810 749.52106:1215 749.5249:2024 749.52875:3441 749.53265:4858 749.5365:2632 749.54034:2024 749.54425:810 749.5481:607 749.55194:607 749.55585:405 749.55969:607 749.57129:202 749.77234:202 750.51483:202 750.51868:202 750.52252:405 750.52643:1417 750.53027:1619 750.53412:1822 750.53802:1417 750.54187:405 750.54578:810 750.54962:202 …	102.05799:10 105.06671:10 107.08659:20 107.08804:20 107.09097:10 107.09535:10 108.09713:10 109.09472:10 109.09619:10 109.09766:10 109.10062:41 109.10209:82 109.10356:41 109.10504:20 109.10651:10 109.10799:61 109.10947:10 109.11094:10 109.11536:10 110.76755:10 111.07685:10 111.08429:10 111.08727:10 111.08876:10 111.1081:10 111.11555:10 111.11703:10 111.12001:31 111.1215:10 111.12299:10 111.12447:1…
PE O-24:0_8:0	18.9501	678.535	41200.5	[M+H]+	678.543	C37H76NO7P	EtherPE	DQQGVAIXWOPFLV-UHFFFAOYSA-N	O=C(OC(COCCCCCCCCCCCCCCCCCCCCCCCC)COP(=O)(O)OCCN)CCCCCCC	67.3	13.2219	678.4657:153 678.47668:153 678.48041:153 678.48407:306 678.48773:153 678.49139:306 678.49512:459 678.51349:459 678.52081:153 678.52454:153 678.5282:153 678.53186:459 678.53552:1225 678.53925:612 678.54291:766 678.54657:1225 678.55023:612 678.55396:612 678.55762:153 678.56128:153 678.565:153 679.44061:153 679.48108:153 679.48846:153 679.49951:153 679.53259:153 679.53632:153 679.53998:306 679.54364…	100.1133:10 102.12231:10 104.10949:10 107.08671:10 107.09402:20 109.09631:10 109.09779:10 109.09927:10 109.10222:31 109.10516:20 109.10664:20 109.10812:20 111.12758:10 115.08874:10 119.08073:10 121.09526:10 121.09682:10 121.09992:10 121.10148:20 121.10303:10 121.10458:10 121.1077:10 121.1108:10 121.11546:10 123.08126:10 123.09536:10 123.11416:10 123.11572:10 123.11886:10 123.12356:20 123.12512:10…
SM 38:8	17.2823	761.534	194940	[M+H]+	761.523	C43H73N2O7P	SM	BRSIOFCCOWXVRA-UHFFFAOYSA-N	O=C(NC(COP(=O)([O-])OCC[N+](C)(C)C)C(O)C(O)C=CCCC=CCC)CCCCCCC=CCC=CCC=CCC=CCC=CCC=CCC	67.2	784.854	761.29199:202 761.49847:202 761.51404:405 761.51794:607 761.52185:1619 761.52576:2227 761.52966:3239 761.53357:3846 761.53748:2834 761.54132:607 761.54523:810 761.54913:810 761.55304:202 761.58423:202 761.59589:202 762.51575:405 762.51965:607 762.52356:1012 762.52747:1012 762.53131:1619 762.53522:3036 762.53912:1012 762.54303:1417 762.54694:405 762.55475:405 762.6015:202 763.51416:202 763.52588:2…	100.46422:10 106.70887:10 107.08405:10 107.0855:10 107.08989:10 107.09135:10 109.09805:10 109.09953:20 109.10247:20 109.10394:41 109.10542:10 109.1069:20 109.10837:10 109.10985:10 109.11132:10 109.11279:10 110.48577:10 111.07575:10 111.07724:10 111.08022:10 111.08468:10 111.08617:10 111.11593:10 111.11742:10 111.12189:10 111.12486:20 113.09224:10 113.09373:10 113.09674:10 115.11172:10 117.08031:1…
SM 38:7	17.7084	763.549	376026	[M+H]+	763.539	C43H75N2O7P	SM	OPIWTZRZMKIORI-UHFFFAOYSA-N	O=C(NC(COP(=O)([O-])OCC[N+](C)(C)C)C(O)C(O)CCCC=CCCC)CCCCCCC=CCC=CCC=CCC=CCC=CCC=CCC	66.9	1455.15	763.50995:364 763.51776:182 763.52167:364 763.52557:364 763.52948:182 763.53339:911 763.53729:1822 763.5412:3644 763.5451:6195 763.54901:6377 763.55292:2915 763.55682:2551 763.56067:1458 763.56458:547 763.56848:364 763.57629:182 763.59192:182 763.61139:182 763.6192:182 764.25922:182 764.47784:182 764.50513:182 764.52466:547 764.53638:547 764.54028:911 764.54419:2369 764.5481:1640 764.552:1458 764…	102.06309:10 102.13157:10 102.13442:10 107.08744:10 107.09182:20 109.09558:10 109.09705:10 109.09853:61 109.10001:51 109.10148:82 109.10296:71 109.10443:51 109.1059:61 109.10738:10 109.10886:20 109.11033:20 109.11623:10 109.93189:10 110.78923:10 111.07624:10 111.08666:20 111.11047:10 111.11196:10 111.11345:20 111.11494:10 111.11642:20 111.11791:51 111.1194:31 111.12089:20 111.12238:20 111.12386:2…
PE O-18:1_14:1	17.7584	672.485	98462.8	[M-H]-	672.497	C37H72NO7P	EtherPE	SDGASXMUFWBKKB-UHFFFAOYSA-N	O=C(OC(COC=CCCCCCCCCCCCCCCCC)COP(=O)(O)OCCN)CCCCCCCC=CCCCC	66.9	527.391	672.07446:115 672.45892:230 672.46991:115 672.47357:691 672.47723:346 672.4809:806 672.48456:922 672.48822:922 672.49188:691 672.49554:922 672.49921:115 672.50287:115 672.50653:115 672.63837:115 673.46637:115 673.47369:115 673.47736:230 673.48102:230 673.48468:346 673.48834:346 673.492:115 673.49939:230 673.50305:230 673.50671:115 674.04187:115 674.47089:115 674.47827:115 674.50024:230 674.50391:…	225.18571:10 254.22729:10 267.23514:10 267.23746:10 267.24207:10 267.24438:10 282.26608:10 422.24823:10 464.30423:10 672.46222:10 672.47321:10 672.47687:31 672.48053:10 672.48419:41 672.48785:31 672.49152:10 672.49518:31 672.49884:20 672.50616:31
PG O-15:0_14:1	16.2206	663.449	166599	[M-H]-	663.461	C35H69O9P	EtherPG	WHBGKOJIWFESAW-UHFFFAOYSA-N	O=C(OC(COCCCCCCCCCCCCCCC)COP(=O)(O)OCC(O)CO)CCCCCCCC=CCCCC	66.7	989.226	663.0274:21 663.04559:21 663.05286:21 663.06018:21 663.06378:21 663.07831:21 663.08197:43 663.10376:44 663.23108:44 663.42023:21 663.42749:21 663.43109:44 663.43475:220 663.43842:941 663.44202:1335 663.44568:2107 663.44928:2407 663.45294:1926 663.4566:1771 663.46021:763 663.46387:438 663.46747:152 663.47113:86 663.47479:21 663.47839:22 663.48206:22 663.48566:22 663.49658:21 663.51477:21 663.53662…	183.01053:10 197.16072:10 225.18999:10 225.19635:10 253.22641:10 281.2612:20 352.16141:10 417.2522:10 435.23123:10 465.27917:10 479.01962:10 663.11414:10 663.42328:10 663.42694:10 663.43054:10 663.4342:41 663.43781:51 663.44147:122 663.44513:82 663.44873:102 663.45239:51 663.45599:82 663.45966:51 663.46332:51 663.46692:51 663.47058:31 663.47418:10 663.48151:10 664.46759:10
PG O-17:0_13:0	16.8159	679.481	224335	[M-H]-	679.492	C36H73O9P	EtherPG	OPQNBISGLHHUGR-UHFFFAOYSA-N	O=C(OC(COCCCCCCCCCCCCCCCCC)COP(=O)(O)OCC(O)CO)CCCCCCCCCCCC	66.6	3935.43	679.00226:22 679.01331:90 679.02069:22 679.03906:112 679.0575:22 679.06854:22 679.07587:45 679.07953:46 679.12372:22 679.15686:22 679.38873:22 679.39606:46 679.43286:22 679.44391:46 679.45129:24 679.45496:24 679.45868:69 679.46234:118 679.466:418 679.46973:1010 679.47339:3282 679.47705:4279 679.48071:5228 679.48444:4470 679.4881:3253 679.49176:1689 679.49548:959 679.49915:558 679.50281:254 679.50…	152.99611:10 213.20245:10 213.20451:10 227.20746:10 227.21172:20 227.21597:20 241.22127:10 241.22566:10 243.92876:10 255.23912:10 269.25183:10 269.26111:10 391.21634:10 391.2359:10 405.24426:10 469.28073:10 679.03027:10 679.41669:10 679.45721:51 679.46088:10 679.4682:51 679.47192:71 679.47559:194 679.47925:112 679.48297:82 679.48663:102 679.4903:133 679.49402:92 679.49768:92 679.50134:31 679.5087…
PG O-13:0_17:1	16.4591	677.465	125181	[M-H]-	677.476	C36H71O9P	EtherPG	WYRDUMBWJAACCK-UHFFFAOYSA-N	O=C(OC(COCCCCCCCCCCCCC)COP(=O)(O)OCC(O)CO)CCCCCCCC=CCCCCCCC	66.4	1710.51	677.00562:39 677.07172:19 677.11951:39 677.2702:19 677.31793:39 677.43555:19 677.43927:19 677.44293:19 677.44659:115 677.45026:450 677.45398:742 677.45764:1190 677.4613:1859 677.46497:2345 677.46863:2166 677.47235:1485 677.47601:626 677.47968:587 677.48334:213 677.48706:59 677.49072:39 677.49438:78 677.50909:19 677.57159:20 678.03851:19 678.05322:19 678.06427:20 678.07898:20 678.08997:19 678.3290…	152.99789:5 153.00662:5 199.17632:5 199.17831:5 211.17218:5 211.17833:5 211.1927:5 231.01439:5 241.22131:5 267.23737:5 267.23969:10 267.24197:10 267.24429:10 267.26047:5 268.2402:5 269.26117:5 335.17468:5 421.216:5 485.09314:5 577.00885:5 677.05566:5 677.27246:5 677.43787:5 677.44153:10 677.44525:10 677.44891:26 677.45258:51 677.45624:61 677.45996:82 677.46362:97 677.46729:92 677.47095:148 677.47…
DG O-18:5_8:0	16.9722	478.386	28820.7	[M+H]+	478.389	C29H48O4	EtherDG	MPQKSPDWYHYFPJ-UHFFFAOYSA-N	O=C(OC(CO)COCCC=CCC=CCC=CCC=CCC=CCC)CCCCCCC	66.2	46.2342	478.1972:202 478.35776:202 478.36703:202 478.37939:202 478.38248:405 478.38556:607 478.38864:607 478.39481:202 478.39792:405 478.40717:202 478.41336:202 478.50909:202 479.27228:202 479.35883:202 479.3681:202 479.3959:202 480.26498:202 480.3114:202 481.38885:202 482.23804:202 483.34247:202	102.09354:2 102.12778:2 103.07743:2 105.07239:2 105.08107:2 107.04994:2 107.08501:2 107.08647:2 107.08939:2 107.09377:4 109.06658:2 109.1005:2 109.10197:2 109.10345:6 113.06321:2 113.10224:2 113.13378:2 113.13828:2 117.07368:2 119.0774:2 119.08818:2 121.0717:2 121.09501:2 121.09811:2 121.09967:2 121.10122:2 121.10433:2 122.11017:2 123.09353:2 123.11703:2 123.1186:4 123.12173:2 125.13368:2 130.060…
MG 15:1	10.7299	332.281	21850.6	[M+H]+	332.28	C18H34O4	MG	XRWNOCDEVOKWAS-UHFFFAOYSA-N	O=C(OCC(O)CO)CCCCCCCC=CCCCCC	66.1	30.0223	331.99261:15 332.00034:30 332.0029:30 332.00546:15 332.00806:15 332.01575:15 332.10324:15 332.15985:15 332.16241:30 332.16501:15 332.16757:15 332.17014:45 332.1727:30 332.17529:15 332.17786:15 332.18042:15 332.19073:15 332.23962:15 332.25763:15 332.26794:15 332.27307:134 332.27567:178 332.27823:297 332.28079:312 332.28339:208 332.28595:74 332.28851:45 332.29111:15 332.29367:15 332.32455:15 332.33…	104.06557:5 104.06701:10 104.06845:10 104.06989:31 104.07133:5 104.07277:20 104.07421:20 104.07565:20 104.07709:5 109.10151:5 110.1052:5 115.95913:5 116.14165:5 116.1447:5 119.08775:5 120.0821:5 122.09101:5 146.06604:5 146.06773:5 149.06068:5 149.13309:5 151.10176:5 155.07608:5 157.09763:5 159.07884:5 163.15424:5 167.07489:5 170.09425:5 173.09052:5 176.98904:5 182.0952:5 182.10281:5 187.07114:5 1…
SL 13:0	20.4338	591.437	158626	[M+H]+	591.44	C31H59NO6S	SL	LMVSEHJTGRTTOL-UHFFFAOYSA-N	O=C(N(CC(O)CCCCCCCCCC)CS(=O)(=O)O)C(O)CCCCCCC=CCC=CCCCCC	65.1	63.9701	591.41925:202 591.42273:405 591.42615:405 591.42957:810 591.43298:1417 591.43646:2024 591.43988:810 591.4433:1215 591.44672:1012 591.4502:810 591.51544:202 591.52228:202 591.5257:607 591.52917:607 591.53259:1012 591.53601:607 591.53943:405 591.54291:405 591.54633:202 591.54974:202 591.65277:202 592.4292:202 592.43262:202 592.4361:405 592.43951:1822 592.44293:607 592.44635:607 592.44983:202 592.45…	101.06182:10 101.16689:10 101.6617:10 102.12634:10 103.38154:10 105.07671:10 107.04993:10 107.08061:10 107.08353:31 107.085:31 107.08646:61 107.08792:31 107.08938:41 107.09084:21 107.0923:10 107.09669:10 107.09814:10 107.10545:10 109.06509:21 109.09459:21 109.09606:32 109.09754:116 109.09901:180 109.10049:191 109.10197:213 109.10344:381 109.10491:318 109.10639:202 109.10786:180 109.10934:138 109.…
PE O-13:0_17:1	17.6801	646.47	155776	[M-H]-	646.482	C35H70NO7P	EtherPE	FWVOFFNDHNASMI-UHFFFAOYSA-N	O=C(OC(COCCCCCCCCCCCCC)COP(=O)(O)OCCN)CCCCCCCC=CCCCCCCC	64.8	871.901	646.00317:149 646.44476:149 646.45551:149 646.45911:745 646.46271:895 646.46631:2087 646.46991:2236 646.47345:1342 646.47705:745 646.48065:149 646.48785:149 646.495:149 647.4541:149 647.4577:149 647.46124:298 647.46484:298 647.46844:447 647.47205:745 647.47565:298 647.47925:298 647.48285:298 648.07587:149 648.46423:149 648.46777:298 648.47137:298 648.47498:149 648.48218:149 648.48578:149 649.0397…	199.17253:10 267.23746:10 267.25131:10 396.22073:10 646.44025:20 646.45105:20 646.45459:10 646.45819:31 646.46179:10 646.46539:41 646.46899:41 646.4726:71 646.47614:82 646.47974:51 646.48334:20 646.49414:31 646.50488:10 646.53363:10 647.02563:10
MGDG O-19:2_3:0	13.683	590.424	390124	[M+H]+	590.426	C31H56O9	EtherMGDG	SAQIIRYVXJRYDV-UHFFFAOYSA-N	O=C(OC(COCCCCCCCCC=CCC=CCCCCCC)COC1OC(CO)C(O)C(O)C1O)CC	64.7	57.9542	590.05737:25 590.2254:25 590.30432:25 590.31458:51 590.32831:51 590.36261:25 590.37292:25 590.38324:50 590.40381:26 590.40723:103 590.41064:282 590.41406:719 590.41754:1928 590.42096:3341 590.42438:5062 590.4278:4957 590.43127:3600 590.43469:1920 590.43811:946 590.44153:383 590.44495:76 590.44843:103 590.45526:100 590.45868:25 590.48273:26 590.51703:52 590.52045:26 590.53076:25 590.53418:25 590.5…	101.10665:10 103.05818:20 103.07682:10 105.07178:10 105.07468:10 107.08294:10 107.08586:10 108.52401:10 117.09294:10 117.09753:10 118.07435:10 119.05215:10 119.08296:10 121.05712:10 121.06178:20 121.06334:41 121.06489:10 121.06644:10 121.068:10 121.06955:20 121.07111:41 121.07265:20 121.10062:10 127.14066:10 127.14384:10 127.14703:20 127.1518:10 127.15339:20 127.15658:20 127.15976:10 130.67055:10…
MGDG O-18:2_3:0	12.8212	576.408	44974.9	[M+H]+	576.411	C30H54O9	EtherMGDG	LXQOEKOZRQHTAT-UHFFFAOYSA-N	O=C(OC(COCCCCCCCCC=CCC=CCCCCC)COC1OC(CO)C(O)C(O)C1O)CC	63.8	94.6253	576.14014:28 576.22491:28 576.29608:28 576.33673:28 576.36383:28 576.37061:28 576.3808:28 576.38757:28 576.39099:28 576.39435:28 576.39777:199 576.40112:427 576.40454:654 576.4079:1024 576.41132:995 576.41467:910 576.41809:370 576.42151:341 576.42487:57 576.43164:85 576.85889:28 577.26587:28 577.29303:28 577.39142:28 577.40155:142 577.40497:199 577.40833:114 577.41174:370 577.41516:313 577.41852:…	105.07761:10 113.13923:10 117.08382:10 121.05562:10 121.05717:10 121.06184:10 121.06494:20 121.0665:20 121.0696:10 121.09602:10 130.06284:10 131.06795:10 131.0728:10 133.0784:10 133.08003:31 133.08167:41 133.0833:61 133.08492:41 133.08655:41 133.08818:31 133.08981:10 133.09143:10 133.09306:31 133.09633:20 135.0779:10 143.75269:10 147.07617:10 147.08302:10 147.08473:10 147.08644:10 149.09505:10 14…
PE O-18:0_16:1	17.7976	718.527	87146.6	[M-H]-	718.539	C39H78NO8P	EtherOxPE	ZSVZGGRTJABZIZ-UHFFFAOYSA-N	O=C(OC(COCCCCCCCCCCCCCCCCCC)COP(=O)(O)OCCN)CCCCCCC(O)C=CCCCCCC	63.7	329.755	718.50818:221 718.51196:221 718.51575:331 718.51953:442 718.52332:884 718.5271:1325 718.53088:773 718.53467:1215 718.53845:663 718.54224:221 718.5498:110 718.55737:110 718.61035:110 719.07611:110 719.4397:110 719.50409:110 719.51166:331 719.51923:663 719.52301:331 719.52679:552 719.53058:773 719.53436:331 719.53815:331 719.54193:552 719.54572:110 719.55328:110 720.09509:110 720.4931:110 720.50446…	256.24197:10 466.30862:10 718.50922:10 718.52057:31 718.52435:41 718.52814:20 718.53192:10 718.53571:20 718.53949:31 718.54706:51 718.55463:10 718.57355:10 719.50885:10 719.52405:10
MGDG O-8:0_2:0	12.7824	426.263	236880	[M+H]+	426.27	C19H36O9	EtherMGDG	MTLFJJMJSMLCRO-UHFFFAOYSA-N	O=C(OC(COCCCCCCCC)COC1OC(CO)C(O)C(O)C1O)C	63.1	378.664	426.12341:39 426.17004:39 426.19336:79 426.20502:39 426.23999:156 426.24292:119 426.24582:79 426.24875:316 426.25165:782 426.25458:2315 426.25748:3689 426.26041:4399 426.26331:4448 426.26624:3764 426.26913:2231 426.27206:1057 426.27496:198 426.27789:78 426.28079:39 426.28372:78 426.28665:39 426.29248:39 426.34494:39 426.40033:117 426.40616:40 427.07703:39 427.14413:39 427.21417:39 427.21707:39 42…	100.11842:5 101.06297:5 103.06997:5 103.0714:5 103.07283:5 103.07426:10 103.0757:10 103.07713:10 103.08144:15 103.08287:10 103.0843:5 103.08573:10 104.76115:5 107.0891:5 109.08989:5 109.09431:5 109.09727:10 109.09874:36 109.10021:26 109.10169:31 109.10316:10 109.10464:41 109.10612:31 109.10759:36 109.10906:15 109.11054:20 109.11201:10 111.07199:5 111.07794:5 111.08688:5 111.11366:5 111.11515:10 1…
TG 15:2_15:2_11:0	22.5349	734.587	1.35872e+06	[M+H]+	734.593	C44H76O7	OxTG	QRBLPPPANYZSHJ-UHFFFAOYSA-N	O=C(OCC(OC(=O)CCCCCCC=CCC=CCCC)COC(=O)CCCCCC(O)CCCC)CCCCCCC=CCC=CCCC	62.9	2292.69	734.1319:28 734.25812:14 734.42651:14 734.47241:31 734.49152:30 734.50684:35 734.51453:30 734.51831:14 734.54895:20 734.55273:71 734.55658:167 734.56042:320 734.56427:665 734.56805:1498 734.5719:4308 734.57574:8603 734.57953:13411 734.58337:17320 734.58722:18526 734.591:16273 734.59485:10804 734.59869:6550 734.60254:3396 734.60632:1793 734.61017:580 734.61401:340 734.6178:165 734.62164:53 734.625…	102.12458:5 102.12743:5 102.13314:5 103.04555:5 103.05845:10 104.73943:5 105.03008:5 105.03152:10 105.03297:15 105.03442:10 105.03586:5 105.03731:15 105.03876:10 105.0431:10 105.06335:5 105.0648:5 105.06625:5 105.0677:41 105.06915:36 105.07059:26 105.07204:46 105.07349:61 105.07494:46 105.07639:36 105.07783:31 105.07928:10 105.08217:5 105.24724:5 106.74887:5 107.07735:5 107.07881:10 107.08028:5 1…
MG 18:3	14.4268	370.297	479529	[M+H]+	370.295	C21H36O4	MG	GGJRAQULURVTAJ-UHFFFAOYSA-N	O=C(OCC(O)CO)CCCCCCCC=CCC=CCC=CCC	62.7	521.255	370.20709:21 370.21524:21 370.22067:21 370.23154:21 370.23425:41 370.23697:43 370.23969:85 370.2424:85 370.26141:21 370.26685:63 370.26959:64 370.27231:129 370.27774:107 370.28046:434 370.28317:550 370.28589:1647 370.2886:3498 370.29132:5368 370.29404:7460 370.29675:7568 370.29947:5385 370.30219:3671 370.3049:1991 370.30762:724 370.31033:349 370.31305:66 370.31577:110 370.31848:89 370.32663:44 37…	102.04858:10 102.05144:21 103.05376:10 103.05519:31 103.05663:31 103.05806:10 103.05949:31 103.06236:20 103.0638:10 103.06522:10 103.10537:10 105.07455:10 106.08576:10 107.08427:20 107.50842:10 111.11321:10 115.05444:10 119.04586:10 119.04893:20 119.05048:10 119.05356:10 119.0551:10 119.05972:10 119.06126:21 119.07821:21 119.09208:21 121.05389:11 121.05544:22 121.05699:55 121.05855:77 121.0601:11…
MGDG 22:0_8:0	22.0638	720.569	607572	[M+H]+	720.562	C39H74O10	MGDG	CHCYECHBOQQYFD-UHFFFAOYSA-N	O=C(OCC(OC(=O)CCCCCCC)COC1OC(CO)C(O)C(O)C1O)CCCCCCCCCCCCCCCCCCCCC	62.6	1173.23	720.07642:19 720.10669:40 720.4743:40 720.49701:19 720.50836:19 720.52356:60 720.52734:41 720.53113:21 720.53491:64 720.5387:80 720.54248:167 720.54626:294 720.55005:507 720.55389:1009 720.55768:2470 720.56146:4462 720.56525:6310 720.56903:7192 720.57281:6672 720.5766:5246 720.58038:3817 720.58417:2172 720.58795:1130 720.5918:524 720.59558:188 720.59937:42 720.60315:66 720.60693:43 720.66376:45 7…	100.11567:1 100.12415:1 101.06588:1 102.05195:1 102.12185:1 102.12613:1 102.12756:2 102.12898:1 102.15467:1 102.15752:1 102.18036:1 103.04854:1 103.05141:1 103.05427:1 103.0557:2 103.05714:1 103.06001:1 103.06144:1 104.08022:1 104.35265:1 105.02875:2 105.0302:3 105.03165:8 105.03309:10 105.03454:9 105.03599:12 105.03743:11 105.03888:13 105.04033:2 105.04177:5 105.04322:1 105.04467:2 105.04611:1 1…
MG 17:3	13.4878	356.277	71197.3	[M+H]+	356.28	C20H34O4	MG	JOMPWKLBZDBKQO-UHFFFAOYSA-N	O=C(OCC(O)CO)CCCCCCC=CCC=CCC=CCC	62	77.2187	356.02353:14 356.02621:14 356.04752:14 356.05551:14 356.05817:14 356.06351:14 356.06616:28 356.06882:28 356.0715:14 356.07416:43 356.08481:14 356.09814:14 356.11414:14 356.1994:14 356.20206:14 356.21539:14 356.21805:28 356.2207:43 356.22336:28 356.2287:29 356.23404:14 356.24469:14 356.25534:43 356.25803:15 356.26068:14 356.26602:100 356.26868:43 356.27133:185 356.27402:1247 356.27667:1821 356.279…	103.05382:10 103.05524:10 103.05668:10 103.05811:10 112.08577:10 113.13159:10 113.1376:20 117.09285:10 118.07426:10 121.05392:10 121.05547:10 121.05858:51 121.06013:61 121.06168:102 121.06324:61 121.06479:184 121.06635:92 121.0679:82 121.06945:41 121.07101:31 121.07256:41 121.07411:10 121.07567:10 121.08188:10 122.21247:10 126.10464:10 133.08311:10 133.08475:10 133.08636:31 133.088:10 133.08963:1…
PI 37:2	13.9575	894.611	44677.8	[M+H]+	894.607	C46H85O13P	PI	WPLJQCAXYNYWEX-UHFFFAOYSA-N	O=C(OCC(OC(=O)CCCCCCCCCCCCCCCCCC=CCC=CCCCCCCC)COP(=O)(O)OC1C(O)C(O)C(O)C(O)C1O)CCCCCC	61.7	220.943	894.5813:107 894.58972:53 894.59393:107 894.59814:641 894.60236:587 894.60663:641 894.61084:1121 894.61505:1068 894.61926:481 894.62347:320 894.62775:160 894.64038:160 895.59088:53 895.59509:107 895.5993:53 895.60352:267 895.60773:427 895.612:320 895.61621:320 895.62042:641 895.62463:320 895.63312:107 895.63733:107 895.64154:53 895.70074:53 896.37695:53 896.60101:53 896.60522:427 896.60944:107 89…	117.09133:5 126.06503:5 129.09351:5 129.09671:5 129.10794:10 130.08522:5 130.09488:5 139.92033:5 143.10149:5 147.10854:5 147.11197:5 147.11368:10 147.11539:5 147.1171:5 147.1188:5 157.13272:5 157.14865:5 167.11473:5 189.05548:5 195.1059:5 195.10788:5 195.11577:10 195.12167:5 195.12563:5 211.1369:5 211.14305:5 212.14546:5 213.11519:5 213.11931:5 213.12137:10 213.12343:5 213.12549:5 213.12756:5 213…
DG O-24:3_7:0	19.7688	552.505	244229	[M+H]+	552.499	C34H62O4	EtherDG	HMZCYAONBMUNAU-UHFFFAOYSA-N	O=C(OC(CO)COCCCCCCCCCC=CCC=CCC=CCCCCCCC)CCCCCC	61.5	800.307	552.20001:40 552.34265:40 552.41901:42 552.4223:41 552.4389:81 552.45221:42 552.48206:40 552.48535:120 552.48871:40 552.492:401 552.4953:686 552.49866:1780 552.50195:3190 552.50531:4234 552.50861:3440 552.5119:2629 552.51526:1651 552.51855:932 552.52185:242 552.52521:200 552.53516:40 552.54181:40 552.5484:41 552.57495:40 552.59821:40 552.60156:40 552.60486:40 552.61151:40 552.61481:80 552.6181:80…	100.11734:10 100.11875:20 100.12016:10 100.12723:10 103.03733:10 105.06808:10 105.06953:10 105.07243:10 105.07388:10 105.09558:10 107.08067:10 107.08505:10 107.08797:10 108.76602:10 109.09612:20 109.09907:31 109.10054:51 109.10201:41 109.10349:82 109.10497:31 109.10644:31 109.10792:31 109.10939:10 109.11086:10 110.10126:10 110.10423:10 110.10571:31 110.10867:20 110.11015:10 111.08868:10 111.1125:…
TG 9:0_15:3_15:3	15.7152	686.542	34391.3	[M+H]+	686.535	C42H68O6	TG	TVBKQDGZWIVRTB-UHFFFAOYSA-N	O=C(OCC(OC(=O)CCCCC=CCC=CCC=CCC)COC(=O)CCCCCCCC)CCCCC=CCC=CCC=CCC	60.4	97.9553	686.18652:145 686.19763:145 686.2124:145 686.51947:145 686.53052:145 686.53424:724 686.53796:434 686.54163:1302 686.54535:724 686.55273:434 686.55646:145 686.56012:145 686.56757:145 686.95605:145 687.19659:145 687.43353:145 687.52979:145 687.53717:145 687.54089:145 687.54828:145 687.55566:145 687.55939:289 687.97412:145 688.4964:145 688.54456:145 688.55194:145 688.55566:145 689.44513:145 689.5637…	111.12563:5 113.13807:5 117.08723:5 117.09029:5 117.09181:10 117.09487:5 117.0964:5 125.13192:5 125.1335:10 127.11401:5 127.14266:5 127.14426:5 127.14903:5 131.0667:5 131.06831:5 131.0764:5 133.07713:5 133.07877:10 133.0804:5 133.08203:20 133.08365:31 133.08528:31 133.08691:31 133.08855:15 133.09016:20 133.0918:41 133.09343:26 133.09506:5 133.09668:10 133.1032:5 133.11461:5 139.15198:5 141.16454:…

## Sheet: classification in cell membrane
Ontology	英文全称	Area		Ontology	Area	Ontology	脂质全称	Area
PE	phosphatidylethanolamines	59123777		PE	59123777	PE	phosphatidylethanolamines	96588292
EtherPE	Ether-phosphatidylethanolamines	37219066		PE	37219066	FA	fatty acids	12769066
FA	fatty acids	12290126		FA	12290126	DG	diacylglycerols	9961389
DG	diacylglycerols	8557608		DG	8557608	MG	monogalactosyl	2334915
MG	monogalactosyl	2334915		MG	2334915	PG	phosphatidylglycerols	40944725
PG	phosphatidylglycerols	2691539		PG	2691539	MGDG	monogalactosyl diacylglycerols	7321488
EtherDG	Ether-diacylglycerols	1403781		DG	1403781	TG	triacylglycerols	3724371
EtherMGDG	Ether-monogalactosyl diacylglycerols	6337611		MGDG	6337611	ST	Sterol lipids	139712
OxTG	Ox-triacylglycerols	3389716		TG	3389716	PC	phosphatidylcholines	1840752
OxPG	Ox-phosphatidylglycerols	433698		PG	433698	SL	sphingolipids	673832
ST	Sterol lipids	139712		ST	139712	CL	cardiolipins	263157
EtherPC	Ether-phosphatidylcholines	746061		PC	746061	PI	phosphatidylinositols	1477603
SL	sphingolipids	673832		SL	673832	CE	cholesterol	245095
MGDG	monogalactosyl diacylglycerols	983877		MGDG	983877	DGDG	digalactosyl diacylglycerols	266925
CL	cardiolipins	263157		CL	263157	SM	sphingomyelin	3669358
EtherPG	Ether-phosphatidylglycerols	37819488		PG	37819488	PA	phosphatidic acids	2525231
PI	phosphatidylinositols	390720		PI	390720	PS	phosphatidylserines	48993
EtherPI	Ether-phosphatidylinositols	307363		PI	307363
CE	cholesterol	245095		CE	245095
OxPI	Ox-phosphatidylinositols	779520		PI	779520
OxFA	Ox-fatty acids	478940		FA	478940
EtherDGDG	Ether-digalactosyl diacylglycerols	266925		DGDG	266925
PC	phosphatidylcholines	106670		PC	106670
SM	sphingomyelin	3669358		SM	3669358
TG	triacylglycerols	334655		TG	334655
OxPC	Ox-phosphatidylcholines	116125		PC	116125
EtherOxPC	Ether-Ox-phosphatidylcholines	871896		PC	871896
PA	phosphatidic acids	2525231		PA	2525231
PS	phosphatidylserines	48993		PS	48993
EtherOxPE	Ether-Ox-phosphatidylethanolamines	245449		PE	245449

## Sheet: lipids list in crude DltB
Title	RT (min)	Precursor m/z	Area	Adduct	Reference m/z	Formula	Ontology	InChIKey	SMILES	Total score	S/N	MS1 isotopes	MSMS spectrum
PE 33:1|PE 16:0_17:1	18.6101	704.522	7.25713e+06	[M+H]+	704.523	C38H74NO8P	PE	CBDUTJYWWDMHBN-UHFFFAOYSA-N	O=C(OCC(OC(=O)CCCCCCCC=CCCCCCCC)COP(=O)(O)OCCN)CCCCCCCCCCCCCCC	100	7228.93	704.11255:142 704.2774:142 704.44598:307 704.461:297 704.47601:306 704.47974:582 704.48724:289 704.49097:467 704.49475:1522 704.49847:2175 704.5022:4692 704.50598:9296 704.5097:23695 704.51349:35917 704.51721:52082 704.52094:59199 704.52472:59606 704.52844:48196 704.53223:26058 704.53595:18459 704.53967:10179 704.54346:4519 704.54718:2163 704.55096:1521 704.55469:467 704.56219:303 704.57715:154 7…	101.09583:10 101.47807:10 104.0674:10 107.07909:20 107.08202:20 107.08347:10 107.08494:31 107.0864:31 107.08786:82 107.08932:41 107.09078:51 107.09224:10 107.0937:41 107.09516:10 107.09663:31 108.7821:10 109.06946:21 109.07094:10 109.08421:21 109.09453:11 109.09601:21 109.09748:84 109.09895:117 109.10043:170 109.10191:308 109.10338:200 109.10485:264 109.10633:170 109.1078:158 109.10928:116 109.11…
PE 34:1|PE 16:0_18:1	18.766	718.54	3374433	[M+H]+	718.538	C39H76NO8P	PE	FHQVHHIBKUMWTI-UHFFFAOYSA-N	O=C(OCC(OC(=O)CCCCCCCC=CCCCCCCCC)COP(=O)(O)OCCN)CCCCCCCCCCCCCCC	100	6152.16	718.25226:238 718.50208:124 718.50586:479 718.50964:118 718.51343:711 718.51721:1667 718.521:5287 718.52478:9643 718.52856:17494 718.53235:23682 718.53613:26411 718.53992:28592 718.5437:23631 718.54749:16196 718.55127:8187 718.55505:6534 718.55884:2397 718.56262:1206 718.56641:593 718.57019:356 718.57397:125 718.58533:118 718.59668:269 719.49396:242 719.51288:227 719.51672:350 719.52051:921 719.5…	101.09586:10 101.66737:10 106.07191:10 106.86008:10 107.08352:20 107.08498:20 107.08644:20 107.0879:20 107.09229:31 107.09959:10 107.11128:10 108.76006:10 109.09605:62 109.09753:72 109.099:103 109.10047:113 109.10195:186 109.10342:134 109.1049:144 109.10638:165 109.10785:83 109.10932:20 109.1108:41 109.11227:21 109.11375:10 111.07523:10 111.0797:10 111.08118:10 111.08267:31 111.08416:20 111.08565…
PE O-34:1|PE O-17:0_17:1	18.5785	702.533	3.29658e+06	[M-H]-	702.544	C39H78NO7P	EtherPE	ALOAHACWOIBZHK-UHFFFAOYSA-N	O=C(OC(COCCCCCCCCCCCCCCCCC)COP(=O)(O)OCCN)CCCCCCCC=CCCCCCCC	100	5583.83	702.08789:127 702.28247:120 702.28619:58 702.48828:124 702.49951:62 702.50702:382 702.51074:710 702.51453:1482 702.51825:5302 702.52197:10676 702.52576:16844 702.52948:23929 702.5332:27260 702.53699:26458 702.54071:21746 702.54443:14728 702.54822:9144 702.55194:3902 702.55566:1646 702.55945:964 702.56317:520 702.56689:62 702.5744:58 702.60437:151 702.65302:162 702.82147:58 703.06482:121 703.1098:…	196.048:5 206.32469:5 253.2421:5 254.4368:5 255.23032:5 255.23257:15 255.23483:36 255.23709:46 255.23933:66 255.24159:51 255.24385:82 255.24611:26 255.24837:51 255.25063:31 255.25288:26 255.25964:15 256.81879:5 259.83298:5 266.40707:5 267.23059:20 267.23291:5 267.2352:71 267.23752:61 267.23981:97 267.24213:220 267.24445:184 267.24673:168 267.24905:107 267.25137:61 267.25366:41 267.25598:26 267.26…
PE 35:1|PE 16:0_19:1	19.1149	732.555	3.23598e+06	[M+H]+	732.554	C40H78NO8P	PE	JKNRVUASURIXEH-UHFFFAOYSA-N	O=C(OCC(OC(=O)CCCCCCCC=CCCCCCCCCC)COP(=O)(O)OCCN)CCCCCCCCCCCCCCC	100	2756.24	732.21106:60 732.48621:182 732.48999:60 732.49384:124 732.49768:125 732.50146:60 732.50531:60 732.50909:258 732.51294:191 732.51678:64 732.52057:198 732.52441:318 732.52826:449 732.53204:1056 732.53589:2252 732.53967:5298 732.54352:11415 732.54736:22852 732.55115:24526 732.55499:26924 732.55878:20946 732.56262:14070 732.56647:7473 732.57025:3879 732.5741:2299 732.57788:1102 732.58173:604 732.5855…	102.13615:10 106.14012:10 107.08482:41 107.08628:20 107.0892:20 107.09067:10 107.09212:10 107.09505:20 109.09589:41 109.09737:71 109.09884:51 109.10032:102 109.10179:133 109.10326:92 109.10474:153 109.10622:92 109.10769:71 109.10916:31 109.11064:20 109.11211:10 109.11359:20 109.11507:10 109.11949:10 109.12244:10 109.15932:10 109.17112:10 111.08251:10 111.10036:10 111.11525:31 111.11674:10 111.118…
PE 32:1|PE 16:0_16:1	18.2992	690.506	2608999	[M+H]+	690.507	C37H72NO8P	PE	CZOSTDZGCCEZTJ-UHFFFAOYSA-N	O=C(OCC(OC(=O)CCCCCCCC=CCCCCCC)COP(=O)(O)OCCN)CCCCCCCCCCCCCCC	100	3396.24	690.04254:27 690.05737:27 690.2428:27 690.35413:27 690.35779:27 690.44312:27 690.45801:56 690.46912:109 690.47284:31 690.4765:101 690.48022:225 690.48395:606 690.48767:741 690.49139:2526 690.49506:6480 690.49878:16880 690.5025:30442 690.50623:37033 690.50995:32250 690.51361:21367 690.51733:12332 690.52106:5189 690.52478:2483 690.52844:911 690.53217:348 690.53589:169 690.53961:63 690.55817:38 690.…	101.09856:10 101.10139:10 102.12759:10 102.13472:10 103.13315:10 105.06786:10 105.06931:10 106.76945:10 107.08044:10 107.08337:10 107.08482:20 107.08629:20 107.08775:31 107.08921:51 107.09067:20 107.09213:10 107.09359:10 107.09505:31 107.09651:20 107.33921:21 107.82102:10 109.09147:21 109.09442:21 109.09589:21 109.09737:73 109.09885:83 109.10032:125 109.10179:113 109.10326:84 109.10474:113 109.10…
PE 35:2|PE 17:1_18:1	18.5327	730.538	2.02095e+06	[M+H]+	730.538	C40H76NO8P	PE	MLYDZMPNTAJTBN-UHFFFAOYSA-N	O=C(OCC(OC(=O)CCCCCCCC=CCCCCCCCC)COP(=O)(O)OCCN)CCCCCCCC=CCCCCCCC	100	1841.77	730.28998:67 730.42352:140 730.49988:133 730.50366:75 730.50751:67 730.51129:213 730.51514:363 730.51892:847 730.52277:2847 730.52655:6417 730.5304:15920 730.53424:24520 730.53802:22409 730.54187:21346 730.54565:13889 730.5495:6326 730.55328:4130 730.55713:1418 730.56091:432 730.56476:214 730.56854:209 730.57239:221 730.57617:136 730.58002:70 730.61053:67 730.62964:67 730.66394:67 730.66779:67 73…	101.09869:10 101.10011:10 101.10153:10 105.07813:10 107.08058:10 107.0835:41 107.08497:31 107.08643:31 107.08789:41 107.08935:51 107.09081:31 107.09227:31 107.20042:10 109.09603:10 109.09751:20 109.09898:102 109.10046:153 109.10194:102 109.10341:61 109.10488:82 109.10636:82 109.10783:71 109.10931:20 109.11079:31 109.11226:20 109.11373:10 109.1152:10 110.07451:10 110.77185:10 111.07819:10 111.0796…
SL 13:1	13.1942	542.351	1.74249e+06	[M+H]+	542.351	C29H51NO6S	SL	NEOFXXHJJGNZDX-UHFFFAOYSA-N	O=C(N(CC(O)C=CCCCCCCCC)CS(=O)(=O)O)C(O)CCCCC=CCC=CCC=CCC	100	1739.7	542.32782:1036 542.33112:213 542.33441:833 542.33771:2307 542.341:4151 542.3443:12874 542.34753:23144 542.35083:34459 542.35413:32075 542.35742:31445 542.36072:17281 542.36401:8104 542.36731:3932 542.37061:1454 542.37384:213 542.37714:825 542.38043:202 542.39362:202 542.40015:213 542.41992:208 542.42645:202 543.20941:211 543.31799:209 543.32788:202 543.33777:202 543.34106:1417 543.3443:2429 543.3…	100.13799:10 100.83153:10 101.02586:10 101.03011:20 101.03437:10 102.46001:10 103.03393:10 103.03536:51 103.0368:10 103.03823:31 103.03967:10 103.0411:41 103.04396:31 103.04539:20 103.04683:20 103.04826:42 103.05113:21 108.04955:21 109.02039:10 109.02187:11 109.02334:87 109.02481:161 109.02628:323 109.02776:287 109.02924:440 109.03071:464 109.03218:248 109.03366:205 109.03513:226 109.03661:107 10…
PE O-35:1|PE O-17:0_18:1	18.7354	716.55	1608796	[M-H]-	716.56	C40H80NO7P	EtherPE	XCJPYKDQZGMAON-UHFFFAOYSA-N	O=C(OC(COCCCCCCCCCCCCCCCCC)COP(=O)(O)OCCN)CCCCCCCC=CCCCCCCCC	100	4348.86	716.0816:34 716.08539:34 716.17609:74 716.25549:74 716.36884:71 716.47089:34 716.48981:74 716.51251:34 716.52008:103 716.52386:182 716.52759:691 716.53137:1322 716.53516:2417 716.53894:5591 716.54272:9672 716.54651:13915 716.55029:14757 716.55408:13873 716.55786:10719 716.56165:7093 716.56543:4206 716.56921:2019 716.573:769 716.57678:408 716.58057:260 716.58435:154 716.58807:37 716.59943:37 716.6…	253.21762:7 253.22661:3 255.23509:14 255.23734:20 255.23959:20 255.24185:34 255.24411:37 255.24637:31 255.24863:3 255.25313:3 255.25764:3 266.48346:3 267.24243:3 267.24472:3 267.24704:3 280.37399:3 281.24246:3 281.24484:3 281.24722:10 281.24957:41 281.25195:31 281.2543:85 281.25668:65 281.25906:88 281.26141:71 281.26379:78 281.26617:31 281.26852:7 281.2709:20 281.27563:3 281.27802:3 281.28036:3 2…
PE 30:0|PE 14:0_16:0	18.3382	664.488	1.54608e+06	[M+H]+	664.491	C35H70NO8P	PE	FXNACVVCWBVCGD-UHFFFAOYSA-N	O=C(OCC(OC(=O)CCCCCCCCCCCCCCC)COP(=O)(O)OCCN)CCCCCCCCCCCCC	100	850.311	664.37506:57 664.39691:27 664.41144:61 664.4151:57 664.44055:27 664.44788:55 664.45148:57 664.45514:99 664.4588:158 664.4624:223 664.46606:359 664.46973:895 664.47333:2112 664.47699:5167 664.48059:8816 664.48425:15280 664.48792:20339 664.49152:20269 664.49518:17135 664.49884:14547 664.50244:7998 664.5061:4261 664.5097:1801 664.51337:583 664.51703:568 664.52063:157 664.52429:60 664.52795:63 664.53…	101.05745:10 102.12622:10 102.12907:10 102.13194:21 106.00349:10 108.75851:10 109.09302:10 109.09596:41 109.09744:52 109.09892:114 109.10039:113 109.10187:134 109.10334:134 109.10481:93 109.10629:145 109.10777:82 109.10924:103 109.11071:51 109.11219:10 109.11514:21 109.13432:10 110.76881:10 111.11086:20 111.11235:20 111.11533:20 111.11681:31 111.1183:51 111.11979:61 111.12128:61 111.12277:51 111.…
PE O-36:1|PE O-17:0_19:1	19.051	730.567	1.42705e+06	[M-H]-	730.576	C41H82NO7P	EtherPE	MGQRFGCZJCTVAV-UHFFFAOYSA-N	O=C(OC(COCCCCCCCCCCCCCCCCC)COP(=O)(O)OCCN)CCCCCCCC=CCCCCCCCCC	100	4962.57	730.10095:12 730.11243:12 730.13531:12 730.38336:12 730.4444:30 730.52075:15 730.52838:75 730.53223:42 730.53601:102 730.53986:76 730.54364:318 730.54749:948 730.55127:1909 730.55511:4657 730.55896:8294 730.56274:10525 730.56659:12958 730.57037:11720 730.57422:9667 730.578:6027 730.58185:3315 730.58563:1704 730.58948:814 730.59326:345 730.59711:97 730.60089:111 730.60474:47 730.60858:47 730.61237…	154.77257:5 255.23035:5 255.2326:10 255.23486:5 255.23712:10 255.23938:5 255.24164:26 255.2439:10 255.24614:20 255.2484:36 255.25291:5 255.25743:5 256.24887:5 267.23758:5 267.2399:15 267.24222:10 267.24451:5 267.24683:5 267.24911:5 267.25143:5 267.26068:5 268.25198:5 283.27551:5 283.28265:5 295.26233:5 295.26474:20 295.26718:31 295.26959:51 295.27203:41 295.27444:97 295.27689:46 295.2793:46 295.2…
PE 36:2|PE 18:1_18:1	18.6882	744.554	1.40279e+06	[M+H]+	744.554	C41H78NO8P	PE	MWRBNPKJOOWZPW-UHFFFAOYSA-N	O=C(OCC(OC(=O)CCCCCCCC=CCCCCCCCC)COP(=O)(O)OCCN)CCCCCCCC=CCCCCCCCC	100	1409.92	744.16083:100 744.21863:100 744.49213:100 744.51135:203 744.52295:104 744.52679:100 744.53064:499 744.53448:1014 744.53833:2749 744.54218:4757 744.54602:7717 744.54987:8848 744.55377:10376 744.55762:9979 744.56146:7016 744.56531:4967 744.56915:3528 744.573:1529 744.57684:303 744.58069:100 744.58459:100 744.59229:203 744.59613:100 744.65778:100 745.50568:100 745.52881:104 745.53265:299 745.5365:10…	102.12346:5 106.08064:5 107.08205:15 107.08352:5 107.08644:10 107.0879:15 107.08936:15 107.09082:15 107.09229:15 107.09521:5 107.09667:5 107.12005:5 107.66143:5 108.76154:5 109.09457:10 109.09605:20 109.09753:51 109.099:41 109.10047:56 109.10195:87 109.10342:56 109.1049:36 109.10638:46 109.10785:15 109.10932:10 109.1108:5 109.11227:5 109.11523:5 109.1167:5 110.10564:5 110.37693:5 111.07672:5 111.…
PE 34:2|PE 16:1_18:1	18.2992	716.521	1.34785e+06	[M+H]+	716.523	C39H74NO8P	PE	RAMNOXDFBNFSFC-UHFFFAOYSA-N	O=C(OCC(OC(=O)CCCCCCCC=CCCCCCCCC)COP(=O)(O)OCCN)CCCCCCCC=CCCCCCC	100	1153.72	716.38159:27 716.44958:58 716.48364:27 716.48743:28 716.49115:86 716.49493:91 716.49872:299 716.5025:385 716.50629:1688 716.51007:3860 716.51385:7464 716.51764:12324 716.52142:14568 716.52521:12465 716.52899:9162 716.53278:5274 716.53656:2978 716.54028:1612 716.54407:635 716.54785:441 716.55164:60 716.55542:115 716.5592:31 716.57056:28 716.57434:27 716.58569:29 716.58942:61 716.60077:29 716.62347…	102.12466:10 107.08036:10 107.08328:10 107.0862:31 107.08767:10 107.08913:41 107.09059:10 107.09205:20 107.09351:20 107.09497:10 109.09138:10 109.09728:61 109.09876:51 109.10023:71 109.10171:71 109.10319:112 109.10466:71 109.10613:51 109.10761:20 109.10909:20 109.11203:20 109.11351:10 109.11941:10 109.14891:10 111.07945:20 111.08094:10 111.08243:10 111.0854:10 111.08689:10 111.09135:10 111.09433:…
PE O-36:2|PE O-19:1_17:1	18.4995	728.551	935639	[M-H]-	728.56	C41H80NO7P	EtherPE	LZBXYPMVXMQJDG-UHFFFAOYSA-N	O=C(OC(COC=CCCCCCCCCCCCCCCCCC)COP(=O)(O)OCCN)CCCCCCCC=CCCCCCCC	100	3131.64	728.08215:28 728.1012:13 728.10498:13 728.10883:26 728.12024:13 728.12787:13 728.17743:13 728.42511:31 728.45178:13 728.48608:13 728.49371:28 728.50134:31 728.51282:60 728.5166:18 728.52039:134 728.52423:138 728.52802:301 728.53186:717 728.53564:2041 728.53949:5113 728.54327:8651 728.54712:10839 728.5509:12484 728.55475:11726 728.55853:8924 728.56232:5580 728.56616:3218 728.56995:1626 728.57379:6…	196.04189:2 253.22403:2 253.22627:2 253.22852:2 253.23302:4 266.39551:2 267.23053:2 267.23285:8 267.23514:16 267.23746:33 267.23978:33 267.24207:51 267.24438:53 267.2467:43 267.24899:39 267.25131:24 267.2536:10 267.25592:22 267.25824:2 267.26517:2 267.26746:2 267.36212:2 268.2403:2 268.24954:2 268.25186:2 272.04446:2 278.20477:2 280.25067:2 280.35944:2 280.36182:2 281.24686:2 281.24921:6 281.2515…
PE O-37:2|PE O-19:1_18:1	18.6569	742.57	723221	[M-H]-	742.576	C42H82NO7P	EtherPE	QPSOCNVKHBXCIX-UHFFFAOYSA-N	O=C(OC(COC=CCCCCCCCCCCCCCCCCC)COP(=O)(O)OCCN)CCCCCCCC=CCCCCCCCC	100	1626.56	742.53143:52 742.53912:54 742.54297:107 742.54681:262 742.55066:477 742.5545:1004 742.55835:2705 742.56219:4819 742.56604:6238 742.56989:6553 742.57373:5267 742.57758:2274 742.58142:1264 742.58527:476 742.58917:367 742.59302:262 742.59686:103 742.60455:105 742.6084:52 742.62378:52 742.64685:103 743.01636:52 743.53998:52 743.55151:211 743.55536:155 743.5592:930 743.56311:1550 743.56696:2531 743.57…	196.04781:2 196.05769:2 211.17636:2 281.2421:2 281.24921:12 281.25159:18 281.25394:53 281.25632:49 281.2587:57 281.26105:35 281.26343:53 281.26578:43 281.26816:10 281.27054:8 281.27289:2 281.27527:12 281.27765:4 281.28:2 281.28238:2 282.25662:4 282.26138:2 282.26376:2 282.40613:2 284.32925:2 460.29367:6 460.30579:2 460.31488:2 464.29553:2 478.27783:2 478.30255:4 478.30563:4 478.31183:10 478.31491…
FA 16:0	17.1998	255.242	702887	[M-H]-	255.233	C16H32O2	FA	IPCSVZSSVZVIGE-UHFFFAOYSA-N	O=C(O)CCCCCCCCCCCCCCC	100	1201.33	254.98927:151 254.99377:74 255.07722:151 255.15392:74 255.21031:152 255.2261:78 255.22836:77 255.23062:463 255.23288:772 255.23512:3001 255.23738:6770 255.23964:11449 255.2419:13287 255.24416:12449 255.24641:9052 255.24867:4145 255.25093:1910 255.25317:764 255.25543:608 255.26221:76 255.94405:77 256.07059:76 256.21072:77 256.24011:847 256.24237:1776 256.24463:2897 256.24689:2220 256.24915:1554 25…	255.22629:20 255.22855:10 255.23306:10 255.23532:102 255.23756:102 255.23982:174 255.24208:194 255.24434:204 255.2466:174 255.24886:112 255.25111:71 255.25336:31 255.25562:20 255.27141:10 256.24026:20 256.24252:20 256.24478:10 256.24704:20 256.2493:20 256.25156:20
PE 37:2|PE 18:1_19:1	19.0372	758.573	685235	[M+H]+	758.569	C42H80NO8P	PE	VYGBMMLRWMCCRC-UHFFFAOYSA-N	O=C(OCC(OC(=O)CCCCCCCC=CCCCCCCCCC)COP(=O)(O)OCCN)CCCCCCCC=CCCCCCCCC	100	1133.6	758.19635:113 758.21582:113 758.22357:338 758.22748:226 758.23138:113 758.26245:113 758.49963:113 758.54242:113 758.55017:790 758.55408:1241 758.55798:1918 758.56189:4964 758.56573:5979 758.56964:6092 758.57355:6204 758.57739:4174 758.5813:2369 758.58521:1015 758.58911:564 758.59296:338 758.60077:226 758.60852:113 758.62408:113 758.62799:113 758.63965:113 759.21143:113 759.21918:338 759.22308:113…	101.10297:5 104.06744:5 105.07236:5 105.07381:5 107.08207:5 107.08499:5 107.08645:15 107.08791:10 107.08937:20 107.09084:10 107.0923:5 107.09376:20 107.09522:5 107.09814:5 107.16683:5 107.71858:5 109.09606:10 109.09754:5 109.09901:36 109.10049:51 109.10197:36 109.10344:61 109.10491:10 109.10639:31 109.10786:15 109.11081:5 109.11376:5 111.07674:5 111.07971:10 111.0812:5 111.08269:5 111.08566:5 111…
SM 15:3	18.1829	773.487	660836	[M-H]-	773.487	C42H69N2O6P	SM	GRHZSEUDSQWJOQ-UHFFFAOYSA-N	O=C(NC(COP(=O)([O-])OCC[N+](C)(C)C)C(O)C=CCCC=CCCC=CCC)CCC=CCC=CCC=CCC=CCC=CCC=CCC	100	3728.09	772.99237:14 773.01196:28 773.02374:14 773.03552:29 773.0434:14 773.05908:14 773.06696:28 773.07086:14 773.07483:14 773.09052:14 773.11017:61 773.37323:29 773.38898:14 773.39679:29 773.44788:32 773.45575:16 773.45966:62 773.46356:105 773.46753:186 773.47144:732 773.47534:1552 773.47931:3527 773.48322:6473 773.48712:8029 773.49109:6867 773.495:5540 773.4989:2945 773.50287:1570 773.50677:863 773.51…	112.98494:5 112.98794:10 112.99094:5 112.99245:5 112.99695:5 153.00674:5 253.23315:5 255.23264:5 255.23715:10 255.23941:5 255.24165:5 255.24391:15 255.24617:5 255.25069:5 255.25294:5 267.23993:10 267.24454:10 267.24686:10 267.25146:5 267.25378:5 379.02884:5 391.22235:5 391.23352:5 391.23633:5 391.23911:26 391.24191:20 391.24469:5 391.2475:10 391.25031:10 391.26425:5 401.96509:5 403.2345:5 403.243…
PE 32:0|PE 16:0_16:0	18.8438	692.522	580788	[M+H]+	692.523	C37H74NO8P	PE	SLKDGVPOSSLUAI-UHFFFAOYSA-N	O=C(OCC(OC(=O)CCCCCCCCCCCCCCC)COP(=O)(O)OCCN)CCCCCCCCCCCCCCC	100	73.5708	692.49603:202 692.49976:202 692.50348:405 692.5072:1619 692.51093:1012 692.51465:1417 692.51837:4049 692.52203:4251 692.52576:3441 692.52948:3239 692.5332:1822 692.53693:1619 692.54065:405 692.55548:202 692.6001:202 693.49219:202 693.49591:405 693.5033:202 693.51074:1417 693.51447:1012 693.51819:1417 693.52191:1822 693.52563:2024 693.52936:810 693.53308:1012 693.5368:810 693.54053:202 694.49646:2…	109.09563:10 109.0971:10 109.09857:20 109.10005:10 109.10152:71 109.103:20 109.10447:10 109.10595:41 109.10742:31 109.10889:20 109.11037:10 109.11332:10 109.1148:10 111.11796:10 111.11945:20 111.12391:10 113.13033:20 115.08501:10 115.10925:10 121.06039:10 122.10504:10 123.10406:10 123.11189:10 123.11346:20 123.11659:10 123.11972:10 123.12129:10 123.12286:20 123.12442:10 123.74091:10 124.01592:10 …
PE 31:1|PE 14:0_17:1	18.1425	676.49	541297	[M+H]+	676.491	C36H70NO8P	PE	CVEAMSIVRDDSIL-UHFFFAOYSA-N	O=C(OCC(OC(=O)CCCCCCCC=CCCCCCCC)COP(=O)(O)OCCN)CCCCCCCCCCCCC	100	436.634	676.29865:58 676.30963:28 676.34637:59 676.41248:28 676.44183:28 676.45288:58 676.45654:30 676.46387:58 676.46753:148 676.47125:293 676.47491:678 676.47858:1850 676.48224:3277 676.4859:4754 676.48956:6909 676.49329:6318 676.49695:4996 676.50061:3413 676.50427:1696 676.50793:1096 676.5116:446 676.51532:206 676.52264:89 676.52997:29 676.54834:30 676.552:30 676.6842:29 677.23163:28 677.35284:28 677.…	105.06509:10 105.06799:10 107.08495:20 107.08788:10 107.08933:10 107.0908:10 109.0975:10 109.09897:31 109.10044:20 109.10192:51 109.10339:102 109.10487:82 109.10635:51 109.10782:20 109.10929:10 109.11076:31 109.11814:10 110.25974:10 111.07817:10 111.08412:10 111.10943:10 111.11538:41 111.11687:10 111.11835:10 111.11984:31 111.12133:20 111.12282:31 111.12431:20 111.12579:20 113.09168:10 113.13673:…
DG 8:0_15:2	15.4124	456.368	483045	[M+H]+	456.368	C26H46O5	DG	VWLOXBNEWHZZLI-UHFFFAOYSA-N	O=C(OCC(OC(=O)CCCCCCC=CCC=CCCC)CO)CCCCCCC	100	499.089	455.91916:68 455.93723:34 456.30814:69 456.3172:68 456.32321:68 456.32623:34 456.33829:34 456.34131:35 456.34735:35 456.35037:103 456.35339:69 456.35641:445 456.35941:1091 456.36243:3022 456.36545:5696 456.36847:6229 456.37149:4125 456.37451:2685 456.3775:1686 456.38052:589 456.38354:407 456.38657:34 456.38959:69 456.39261:34 456.42276:34 456.92966:34 457.12283:35 457.1319:34 457.22852:34 457.231…	107.05269:10 113.13062:10 113.13362:10 117.07201:10 117.07812:10 117.09493:21 117.65939:10 118.32503:10 119.04953:21 119.05107:10 119.08035:10 121.05759:31 121.05914:53 121.0607:105 121.06225:147 121.0638:186 121.06536:209 121.06691:231 121.06847:144 121.07002:252 121.07157:105 121.07313:104 121.07623:21 121.08245:10 122.18494:11 123.00414:10 129.07645:11 133.06419:20 133.06581:10 133.06744:10 13…
FA 18:1	17.1606	281.257	475572	[M-H]-	281.249	C18H34O2	FA	ZQPPMHVWECSIRJ-UHFFFAOYSA-N	O=C(O)CCCCCCCC=CCCCCCCCC	100	2594.07	280.99237:83 280.9971:169 281.19598:169 281.24808:591 281.25046:1603 281.25281:3734 281.25519:7302 281.25754:10062 281.25992:8072 281.2623:8309 281.26465:5171 281.26703:2791 281.26938:681 281.27176:507 281.27414:166 281.27649:335 281.27887:83 281.2836:83 281.28598:83 281.29071:83 282.20569:83 282.25076:86 282.25314:166 282.25552:671 282.25787:918 282.26025:2997 282.26263:1915 282.26501:1498 282.2…	258.96918:10 280.36716:10 281.23563:10 281.24512:20 281.24747:20 281.24985:41 281.2522:102 281.25458:214 281.25696:265 281.25931:225 281.26169:316 281.26407:174 281.26642:112 281.2688:82 281.27115:31 281.27353:20 281.27591:10 281.27826:31 281.60284:10 281.99399:10 282.26202:10 282.26437:20 282.27151:10 282.27386:10 283.30453:10
FA 18:0	17.9064	283.274	474505	[M-H]-	283.264	C18H36O2	FA	QIQXTHQIDYTFRH-UHFFFAOYSA-N	O=C(O)CCCCCCCCCCCCCCCCC	100	670.502	282.88681:39 283.01031:81 283.01508:81 283.16238:81 283.20279:80 283.25034:39 283.25983:120 283.26221:122 283.26459:492 283.26697:1402 283.26935:3547 283.27173:7573 283.27408:10219 283.27646:8806 283.27884:4984 283.28122:2217 283.2836:981 283.28598:575 283.28836:204 283.29074:124 283.29312:41 283.29547:82 283.29785:41 283.30737:41 283.37393:41 284.01138:39 284.01614:39 284.10184:41 284.26132:39 2…	223.14561:10 265.27686:10 282.37329:10 282.38278:10 283.26385:10 283.26624:102 283.26862:41 283.271:61 283.27338:163 283.27576:163 283.27811:184 283.28049:184 283.28287:82 283.28525:31 283.28763:10 283.29001:20 283.29239:10 283.29477:10 283.29712:10 283.30188:10 284.27011:10 284.27487:10 284.27725:10 284.28201:10 293.77695:10 500.25192:10
PE 33:2|PE 16:1_17:1	18.1425	702.508	380462	[M+H]+	702.507	C38H72NO8P	PE	WRAPIMBVEFZRSV-UHFFFAOYSA-N	O=C(OCC(OC(=O)CCCCCCCC=CCCCCCCC)COP(=O)(O)OCCN)CCCCCCCC=CCCCCCC	100	774.81	702.33167:58 702.42896:59 702.45886:57 702.47382:115 702.4776:28 702.48132:60 702.48505:90 702.48883:145 702.49255:872 702.49628:2188 702.50006:4132 702.50378:5394 702.50751:5905 702.51129:4739 702.51501:3172 702.51874:2088 702.52252:1109 702.52625:382 702.52997:118 702.53369:263 702.53748:58 702.55994:60 702.59363:29 703.04651:28 703.25616:28 703.25995:29 703.42468:28 703.45837:57 703.47339:28 7…	102.12486:10 105.07233:10 107.08203:10 107.08349:10 107.08495:10 107.08641:10 107.09225:10 107.09664:10 109.09897:20 109.10192:41 109.10339:10 109.10487:20 109.10635:31 109.11076:10 111.08412:10 111.10943:10 111.11538:20 111.11687:10 111.11984:10 111.12133:10 113.09919:10 119.08353:10 121.09342:10 121.09497:10 121.09808:20 121.09963:10 121.10119:20 121.10274:41 121.10429:10 121.10585:51 121.1074:…
PC 6:0_24:1	18.1815	704.523	322477	[M+H]+	704.523	C38H74NO8P	PC	FQJLUZIOXUOYQV-UHFFFAOYSA-N	O=C(OCC(OC(=O)CCCCCCCCCCCC=CCCCCCCCCCC)COP(=O)([O-])OCC[N+](C)(C)C)CCCCC	100	589.646	704.21143:47 704.48499:25 704.48871:46 704.49243:98 704.49622:71 704.49994:337 704.50372:924 704.50745:1514 704.51117:3050 704.51495:3693 704.51868:4636 704.52246:4969 704.52618:4237 704.52991:3247 704.53369:1965 704.53741:1369 704.5412:603 704.54492:286 704.54865:97 704.55243:123 704.55615:24 704.56366:23 704.57117:48 704.5899:46 704.59363:24 704.59741:23 704.61987:23 704.66858:23 704.67236:23 7…	101.0983:10 101.10114:10 102.12876:10 102.13447:10 106.0497:10 106.75462:10 107.08456:10 107.08749:31 107.08895:20 107.09042:10 107.0948:10 107.61121:10 109.09711:10 109.09859:10 109.10006:41 109.10153:31 109.10301:41 109.10448:10 109.10596:31 109.10744:20 109.10891:31 109.11923:10 110.0993:10 111.0763:10 111.08225:10 111.0882:10 111.115:10 111.11649:20 111.11797:10 111.11946:20 111.12244:10 111.…
PE 28:0|PE 14:0_14:0	17.9085	636.458	294239	[M+H]+	636.46	C33H66NO8P	PE	NEZDNQCXEZDCBI-UHFFFAOYSA-N	O=C(OCC(OC(=O)CCCCCCCCCCCCC)COP(=O)(O)OCCN)CCCCCCCCCCCCC	100	106.122	636.41882:180 636.42596:180 636.43665:180 636.44379:360 636.44733:720 636.45093:540 636.45447:1979 636.45801:5218 636.46161:2519 636.46515:2159 636.46875:1979 636.47229:1260 636.47583:360 636.47943:180 636.72522:180 637.45221:180 637.45581:540 637.45935:1799 637.46295:1979 637.46649:1260 637.47003:1440 637.47363:360 637.47717:360 637.48077:180 637.51642:180 637.56989:180 638.42224:180 638.42938:1…	102.13037:10 109.09582:10 109.09729:20 109.09877:20 109.10024:41 109.10172:41 109.1032:71 109.10467:31 109.10614:61 109.10762:10 109.11204:10 111.11816:10 111.11964:10 111.1256:10 111.12857:10 113.13353:10 117.73435:10 121.0668:10 123.1121:10 123.11366:20 123.11523:20 123.1168:20 123.11836:31 123.11993:61 123.1215:10 123.12306:20 123.12463:10 123.14343:10 124.01299:10 125.13029:20 125.13345:10 13…
SL 12:1	13.465	570.419	285763	[M+H]+	570.419	C32H59NO5S	SL	ADGSDWRZPXAART-UHFFFAOYSA-N	O=C(N(CC(O)C=CCCCCCCC)CS(=O)(=O)O)CCCCCCCCCC=CCC=CCCCCC	100	176.835	570.37817:405 570.38489:202 570.38831:202 570.40515:607 570.40851:1012 570.41187:2024 570.41528:5465 570.41864:8299 570.422:5870 570.42535:4858 570.42877:4251 570.43213:2227 570.43549:810 570.43884:810 570.44226:202 570.4726:202 571.04602:202 571.41046:202 571.41388:1215 571.41724:1619 571.42059:810 571.42395:405 571.42737:1619 571.43073:1619 571.43408:1012 571.4375:405 572.41333:202 572.41669:20…	101.05728:10 109.10023:10 113.09748:10 116.00038:10 117.08871:10 117.09024:10 120.85406:10 121.10255:10 123.11524:10 123.12151:10 127.03757:10 131.06667:10 131.06828:10 131.07961:10 133.07385:10 133.07874:10 133.08037:51 133.082:31 133.08363:92 133.08525:51 133.08688:122 133.08852:82 133.09015:71 133.09177:31 133.0934:51 133.09503:31 133.09666:10 133.09828:51 135.10286:10 135.1127:10 135.75354:10…
PE 32:2|PE 16:1_16:1	17.9474	688.489	203123	[M+H]+	688.491	C37H70NO8P	PE	PGPMCWZMPPZJML-UHFFFAOYSA-N	O=C(OCC(OC(=O)CCCCCCCC=CCCCCCC)COP(=O)(O)OCCN)CCCCCCCC=CCCCCCC	100	340.922	688.29218:159 688.41077:159 688.46259:159 688.47369:159 688.47742:637 688.48114:1275 688.48486:1594 688.48853:2072 688.49225:1594 688.49597:1275 688.49963:159 688.50336:478 688.51074:478 688.56635:159 689.47437:159 689.47809:159 689.48175:478 689.48547:956 689.4892:1116 689.49292:1116 689.49658:956 689.50031:956 689.50403:478 689.50775:159 689.51141:159 689.51514:159 689.55591:159 690.42004:159 6…	102.12466:10 106.84818:10 107.08183:10 107.08621:20 108.77603:10 109.10024:10 109.10172:31 109.1032:20 109.10467:20 109.10614:10 109.10909:10 111.04523:10 111.09285:10 111.11517:10 111.11667:10 111.12262:10 113.08998:10 113.10199:10 113.10349:10 121.09788:20 121.10098:31 121.10254:10 121.10409:31 121.10564:41 121.1072:20 121.10875:10 122.26756:10 122.97584:10 123.11523:10 123.1168:20 123.11836:10…
PG 33:1|PG 16:0_17:1	17.4047	752.547	187967	[M+NH4]+	752.544	C39H75O10P	PG	PKPZZNIIECIREJ-UHFFFAOYSA-N	O=C(OCC(OC(=O)CCCCCCCC=CCCCCCCC)COP(=O)(O)OCC(O)CO)CCCCCCCCCCCCCCC	100	197.64	752.5119:202 752.51575:202 752.5235:405 752.52734:1012 752.53125:810 752.5351:1215 752.539:1822 752.54285:3036 752.54675:3239 752.5506:2024 752.5545:1012 752.55835:202 752.56226:405 752.57385:202 753.51538:202 753.53473:810 753.53864:810 753.54248:202 753.54639:2429 753.55023:607 753.55414:607 753.55798:607 753.56189:405 754.54279:607 754.54669:405 754.55054:405 754.55444:607 754.56219:405 754.56…	100.77098:10 101.09157:10 103.13757:10 107.09371:10 107.28374:10 109.10044:31 109.10191:20 109.10339:10 109.10487:20 109.10634:51 109.10929:20 111.11389:10 111.11687:10 111.11835:41 111.12133:10 113.14124:10 119.08353:10 121.09965:10 121.1012:20 121.10897:10 123.11388:10 123.11545:10 123.12172:20 123.12955:10 125.10051:10 125.12894:10 125.13052:10 125.13367:10 125.14474:10 128.15262:10 129.13109:…
DGDG 20:0_8:0	4.66608	854.584	172203	[M+H]+	854.583	C43H80O15	DGDG	LAENSAUVZUWKLK-UHFFFAOYSA-N	O=C(OCC(OC(=O)CCCCCCC)COC1OC(COC2OC(CO)C(O)C(O)C2O)C(O)C(O)C1O)CCCCCCCCCCCCCCCCCCC	100	22.8815	854.52576:28 854.54639:14 854.55054:14 854.55463:14 854.55878:14 854.56293:112 854.56702:334 854.57117:492 854.57526:1393 854.57941:1565 854.58356:2021 854.58765:1387 854.5918:1039 854.59595:688 854.60004:448 854.60419:221 854.60828:125 854.61243:41 854.61658:28 854.62067:14 854.62482:14 854.6496:14 854.77344:14 854.90552:14 855.48773:14 855.51251:14 855.55377:14 855.56201:27 855.56616:55 855.570…	117.0826:10 117.09177:20 117.09329:10 117.09634:10 119.06328:10 119.09101:10 119.09872:10 121.06058:20 121.06679:10 121.06834:20 123.86365:10 127.141:10 127.14896:20 131.06985:10 131.07147:41 131.07309:10 131.07471:10 131.08925:10 133.07706:20 133.07869:10 133.08032:31 133.08195:92 133.08357:61 133.08521:61 133.08684:143 133.08847:51 133.09009:122 133.09172:61 133.09335:61 133.09499:41 133.0966:1…
FA 17:1	16.9638	267.243	142049	[M-H]-	267.233	C17H32O2	FA	QSBYPNXLFMSGKH-UHFFFAOYSA-N	O=C(O)CCCCCCCC=CCCCCCCC	100	489.185	266.94275:22 266.95428:22 266.99121:22 266.9935:44 266.99582:22 267.00043:22 267.00504:22 267.00967:22 267.01657:22 267.05121:22 267.07428:22 267.0766:45 267.09506:22 267.10889:45 267.11581:45 267.12045:22 267.15274:45 267.22202:22 267.2243:22 267.23123:69 267.23355:226 267.23587:870 267.23816:2071 267.24048:2677 267.24277:3044 267.24509:2790 267.24741:2137 267.24969:996 267.25201:295 267.25433:1…	249.22464:10 266.40289:10 267.20795:10 267.22409:10 267.23102:10 267.23334:10 267.23563:31 267.23795:71 267.24026:112 267.24255:82 267.24487:82 267.24719:31 267.24948:41 267.2518:41 267.25409:10 267.26102:10 267.26334:10 268.24542:20 268.24774:10 268.25467:10
MG 18:0	17.1333	376.343	111348	[M+NH4]+	376.342	C21H42O4	MG	VBICKXHEKHSIBG-UHFFFAOYSA-N	O=C(OCC(O)CO)CCCCCCCCCCCCCCCCC	100	166.288	376.20337:189 376.30197:189 376.32114:189 376.33484:755 376.33759:377 376.3403:1509 376.34305:1698 376.34579:943 376.34854:943 376.35126:189 376.354:189 377.28589:189 377.32703:189 377.34073:189 377.34348:566 377.34622:377 377.34897:189 377.35172:377 377.35446:189 378.25461:189 378.29855:189 378.3425:189 378.35349:377 379.29883:189 379.32907:189 379.33456:189 379.34006:189 379.35931:189 380.33069…	103.07153:10 103.08013:10 109.09445:10 109.0974:31 109.09888:20 109.10036:71 109.10183:51 109.1033:61 109.10478:41 109.10625:41 109.10773:41 109.11362:10 109.11805:10 111.1138:10 111.1153:10 111.11976:10 111.12125:20 111.12273:41 111.12422:10 111.12571:10 111.13316:10 111.63235:10 113.12614:10 113.13364:20 114.86883:10 115.08079:10 117.08884:10 121.1151:10 123.1138:10 123.11536:31 123.11693:31 12…
DGDG O-8:0_18:1	13.0783	810.557	101522	[M+H]+	810.557	C41H76O14	EtherDGDG	PAYLSSVCBLGMJG-UHFFFAOYSA-N	O=C(OC(COCCCCCCCC)COC1OC(COC2OC(CO)C(O)C(O)C2O)C(O)C(O)C1O)CCCCCCCC=CCCCCCCCC	100	9.5354	810.54486:405 810.54889:405 810.55292:202 810.55695:1012 810.56091:607 810.56494:810 810.56897:202 810.573:405 810.58105:202 810.58905:202 811.20422:202 811.53802:202 811.55414:405 811.55817:405 811.56219:607 811.56622:202 811.57025:810 811.57422:202 812.55597:202 812.56:202 812.57208:405 812.57611:202 812.58014:202 813.57056:202 814.5777:202 814.99683:202 815.48462:202	107.05791:5 107.09737:5 117.0943:5 117.09583:5 117.09735:5 119.08587:5 119.08741:5 121.06316:5 121.06628:5 121.07094:5 121.07249:5 123.07397:5 123.07867:5 123.08337:10 126.75551:5 127.14368:10 127.14527:5 127.14845:5 127.15323:5 130.51065:5 131.0645:5 131.06612:5 131.06773:5 131.06935:26 131.07097:15 131.07259:26 131.0742:5 131.07744:10 131.07906:5 131.09521:5 133.07657:10 133.07819:20 133.07982:…
PG 36:2|PG 18:1_18:1	17.4821	792.579	95091.9	[M+NH4]+	792.575	C42H79O10P	PG	DSNRWDQKZIEDDB-UHFFFAOYSA-N	O=C(OCC(OC(=O)CCCCCCCC=CCCCCCCCC)COP(=O)(O)OCC(O)CO)CCCCCCCC=CCCCCCCCC	100	381.743	792.55121:364 792.55914:182 792.56311:1091 792.56708:727 792.57104:1637 792.57501:1273 792.57898:2001 792.58301:727 792.58698:727 792.59094:182 792.59491:364 792.59888:727 793.54919:182 793.55316:182 793.55713:182 793.5611:727 793.56512:1091 793.56909:364 793.57306:364 793.57703:727 793.58099:364 793.58496:182 793.58899:546 793.59692:182 794.54382:182 794.54785:182 794.55579:182 794.56378:182 794…	102.13178:5 102.13464:5 107.08766:5 107.08913:10 107.09058:5 108.08353:5 109.09876:5 109.10023:5 109.10319:10 109.10466:15 109.10909:5 109.11204:5 111.08987:5 111.11666:15 111.12113:5 112.08321:5 113.09148:5 113.09299:5 113.09599:5 113.09749:5 118.12535:5 120.8401:5 121.09634:5 121.09789:10 121.101:5 121.10255:5 121.1041:5 121.11809:5 123.11368:10 123.11995:15 123.12151:5 125.09557:5 135.10942:5 …
DG 8:0_17:2	13.3491	484.4	94644.3	[M+H]+	484.4	C28H50O5	DG	LYBFJYILDXGBQZ-UHFFFAOYSA-N	O=C(OCC(OC(=O)CCCCCCCC=CCC=CCCCC)CO)CCCCCCC	100	139.48	484.37814:202 484.38748:405 484.39059:607 484.39371:1012 484.39679:1417 484.3999:1822 484.40302:1619 484.40613:1417 484.40924:405 484.41235:202 484.45273:202 485.34506:202 485.35751:202 485.39795:607 485.40106:810 485.40417:202 485.40729:405 485.41037:405 486.36899:405 486.38455:202 486.39078:202 486.39389:202 486.40323:202 486.40634:202 486.41257:405 486.42191:202 487.29422:202 487.29733:202 487…	100.10799:10 100.1094:21 101.1192:21 101.81327:21 102.1198:22 102.12123:54 102.12266:185 102.12408:380 102.12551:405 102.12694:382 102.12836:570 102.1298:502 102.13123:424 102.13265:315 102.13408:154 102.13551:131 102.13693:131 102.13836:109 102.13979:21 102.14121:20 102.14264:11 102.1669:11 102.25826:11 103.60911:10 104.47755:10 114.14443:10 133.08795:10 152.9922:10 165.08759:10 185.18309:10 195…
TG 8:0_16:4_24:6	18.8825	804.613	94055	[M+H]+	804.614	C51H78O6	TG	GQDDMUIZCOOLMT-UHFFFAOYSA-N	O=C(OCC(OC(=O)CCC=CCC=CCC=CCC=CCC)COC(=O)CCCCCCC)CCCCC=CCC=CCC=CCC=CCC=CCC=CCC	100	175.493	804.5733:339 804.58929:508 804.59332:678 804.59729:678 804.60132:1864 804.60535:678 804.60931:1017 804.61334:2034 804.61737:1017 804.62134:339 804.62933:169 805.59088:169 805.59485:508 805.59888:847 805.60291:1017 805.60687:847 805.6109:678 805.61493:508 805.6189:339 805.62292:169 805.62695:169 805.63898:339 805.64697:339 806.55292:169 806.56897:169 806.59705:169 806.60107:508 806.60504:169 806.6…	100.10741:3 100.11023:3 100.11447:3 100.11588:7 100.12154:3 102.13063:3 102.13491:3 132.3324:3 136.38293:3 137.12926:3 141.12448:7 141.7088:3 141.71048:3 141.71553:3 141.71721:3 141.71889:3 141.72224:3 141.72729:7 141.73233:3 141.77267:7 142.10912:3 142.11752:3 142.13605:7 142.14615:11 142.14783:23 142.14951:68 142.1512:192 142.15288:317 142.15456:570 142.15625:801 142.15793:1171 142.15961:1344 1…
PI 33:6	12.0737	835.437	92066	[M+H]+	835.437	C42H69O13P	PI	WAJHFCIOXCEVRR-UHFFFAOYSA-N	O=C(OCC(OC(=O)CCCCCCC=CCC=CCC=CCC=CCC=CCC=CCC)COP(=O)(O)OC1C(O)C(O)C(O)C(O)C1O)CCCCCC	100	255.987	835.25299:202 835.39178:405 835.3999:607 835.40399:2024 835.40808:2227 835.41217:2632 835.41626:4049 835.42035:2834 835.42438:1619 835.42847:1822 835.43256:810 835.43665:607 835.44073:405 835.44482:607 835.453:202 836.38373:202 836.39594:202 836.40411:810 836.4082:810 836.41229:1215 836.41638:1619 836.42047:1215 836.42456:1215 836.42865:1012 836.43274:202 836.43677:202 836.44086:202 836.44495:202…	103.04378:10 109.02462:10 109.02609:10 109.02757:20 109.03199:41 115.03632:10 115.03935:20 117.05315:10 123.04588:10 127.03076:10 127.03235:10 127.03394:41 127.03553:20 127.03712:31 127.03872:61 127.04031:71 127.0419:71 127.04349:20 127.04508:31 127.04668:51 127.04826:10 127.05145:21 134.03284:10 143.85074:10 145.04031:11 145.04201:63 145.0437:63 145.04541:84 145.0471:32 145.04881:85 145.05051:10…
DG 37:7	20.6654	647.46	91229.2	[M+Na]+	647.465	C40H64O5	DG	HWGDKLDOTMWARD-UHFFFAOYSA-N	O=C(OCC(OC(=O)CCCCCC=CCC=CCC=CCC=CCC=CCC=CCC=CCC)CO)CCCCCCCC	100	256.287	647.31219:12 647.39844:12 647.42358:23 647.43073:23 647.43433:59 647.43793:48 647.44153:226 647.44513:203 647.44873:608 647.45227:1201 647.45587:1302 647.45947:1333 647.46307:1169 647.46667:808 647.47028:443 647.47388:237 647.47742:129 647.48102:24 647.48462:12 647.48822:23 647.49182:47 647.50262:12 647.52417:12 647.56006:12 647.56366:12 647.58167:12 647.85834:12 648.20337:12 648.38672:12 648.433…	102.12169:2 102.12454:2 102.12597:4 102.13168:4 104.0671:2 105.06622:2 105.07201:2 105.07635:2 109.04115:2 110.35583:2 118.09455:2 121.09467:2 121.1071:2 121.10866:2 126.08124:2 132.09502:2 133.10632:2 133.10957:2 133.85999:2 136.02007:2 136.02171:2 136.02666:2 136.08429:2 139.1485:2 144.17305:2 145.11041:2 146.65376:2 147.10895:8 147.11066:2 147.11237:6 147.11409:10 147.1158:16 147.11751:14 147.…
DG 30:5	4.30763	553.386	86962.8	[M+Na]+	553.386	C33H54O5	DG	DJXJTJKDICBWFD-UHFFFAOYSA-N	O=C(OCC(OC(=O)CCCCCC=CCC=CCC=CCC=CCC=CCC)CO)CCCCCCC	100	69.5144	553.12079:4 553.12744:12 553.13739:8 553.14069:16 553.14404:16 553.15063:4 553.17059:4 553.19385:4 553.27356:4 553.30341:4 553.32336:8 553.33002:8 553.35327:21 553.35657:30 553.35986:25 553.36322:21 553.36652:46 553.36987:84 553.37317:169 553.37646:331 553.37982:618 553.38312:706 553.38647:842 553.38977:585 553.39313:351 553.39642:187 553.39972:72 553.40308:25 553.40637:21 553.40973:13 553.41968:…	105.0591:10 121.05905:10 121.06682:10 131.0699:10 133.07712:10 133.07875:10 133.082:10 133.08363:20 133.08688:20 133.08852:10 133.0934:10 140.07788:10 155.06754:10 156.07487:10 163.08777:10 163.10941:10 165.08813:10 165.09357:10 165.09901:10 165.10265:10 170.09267:10 177.10579:10 177.10954:10 177.11142:10 177.11331:10 177.11707:20 182.69995:10 191.10785:10 205.11848:10 209.11336:10 209.11745:10 2…
DG 39:8	17.9863	673.482	84893	[M+Na]+	673.48	C42H66O5	DG	KKQSXVLCCWGLLM-UHFFFAOYSA-N	O=C(OCC(OC(=O)CCCCC=CCC=CCC=CCC=CCC=CCC=CCC=CCC=CCC)CO)CCCCCCCC	100	89.2989	673.10498:113 673.26984:113 673.43835:113 673.44202:113 673.44568:113 673.46399:113 673.46765:113 673.47131:680 673.47498:907 673.47864:793 673.4823:1247 673.48596:793 673.48962:227 673.49329:113 673.5849:113 674.263:113 674.39868:113 674.46832:113 674.47198:340 674.47565:340 674.47931:793 674.48297:340 674.48669:453 674.49402:113 674.49768:113 674.51233:113 674.54535:113 674.54901:113 674.97815:…	102.12904:10 109.10184:10 109.10626:10 111.11233:10 113.09612:10 115.11109:10 120.9722:10 121.09647:10 121.10268:10 123.11694:20 123.12008:10 125.09097:10 125.0957:10 133.08539:10 135.11612:10 135.11777:10 139.11378:10 141.12944:10 142.15785:10 143.16466:10 151.14555:10 151.15596:10 153.17111:10 155.00967:20 155.10637:10 155.15385:10 163.06268:10 163.14383:10 163.15465:10 165.12276:10 173.13551:1…
MGDG O-37:6|MGDG O-15:3_22:3	17.9085	792.583	75419.8	[M+NH4]+	792.598	C46H78O9	EtherMGDG	WQHZWLXLAAKMHQ-UHFFFAOYSA-N	O=C(OC(COCCCCCC=CCC=CCC=CCC)COC1OC(CO)C(O)C(O)C1O)CCCCCCCCC=CCC=CCC=CCCCCC	100	269.342	792.57123:360 792.5752:900 792.57916:720 792.58313:1979 792.5871:1620 792.59106:1080 792.59503:180 792.59906:180 792.61096:180 793.46979:180 793.57318:180 793.57721:180 793.58118:360 793.58514:360 793.58911:180 793.59308:540 793.60504:180 794.53204:180 794.56787:180 794.57587:180 794.5838:540 794.58777:180 794.59174:360 794.59576:180 794.60767:180 794.61963:180 794.74298:180 795.47156:180 795.567…	102.12492:10 103.03442:10 107.08501:10 109.10198:10 109.10641:10 111.03955:10 113.0257:10 113.0287:10 116.1467:10 121.0966:10 121.09972:10 123.12648:10 127.03307:10 127.03785:10 127.04421:10 127.04581:10 129.05736:10 129.06538:10 131.08957:10 133.10019:10 133.10344:10 135.08507:10 135.1097:10 135.11626:10 139.11557:10 145.05296:10 147.10933:10 147.11618:10 147.12303:10 149.05946:10 149.13016:10 1…
DG 19:0	17.9474	409.295	70592.5	[M+Na]+	409.292	C22H42O5	DG	OUQKRXHMIZJFJU-UHFFFAOYSA-N	O=C(OCC(OC(=O)CCCCCCC)CO)CCCCCCCCCC	100	88.1619	409.28351:159 409.28635:159 409.28922:478 409.29208:1275 409.29492:637 409.29779:797 409.30063:478 409.3035:159 409.30637:478 409.31207:159 409.31491:159 409.35492:159 409.36349:159 409.36633:159 410.24097:159 410.24384:159 410.29245:159 410.29816:319 410.30103:319 410.30389:159 410.30673:159 410.32104:159 410.32962:159 410.3382:159 410.34964:159 410.40686:159 411.27972:159 411.30548:319 411.3284…	100.07194:10 101.04465:10 105.07368:10 105.0925:10 107.08779:10 109.09741:10 109.09888:10 109.10036:10 109.10331:20 109.10479:10 111.04536:10 111.04833:10 111.11679:10 113.09762:10 115.04142:10 115.09746:10 117.07663:10 119.08192:10 119.09116:10 119.09425:10 121.0685:10 121.07627:10 121.09957:10 121.10579:10 123.04176:10 123.04959:10 123.11538:20 123.12164:10 127.03931:10 127.04089:10 127.07909:1…
PG 35:2|PG 17:1_18:1	17.2886	778.567	66923.9	[M+NH4]+	778.559	C41H77O10P	PG	XSAFRXKUAFDXEW-UHFFFAOYSA-N	O=C(OCC(OC(=O)CCCCCCCC=CCCCCCCCC)COP(=O)(O)OCC(O)CO)CCCCCCCC=CCCCCCCC	100	136.484	778.53912:246 778.54303:123 778.547:739 778.55096:1109 778.55487:1601 778.55884:1478 778.56274:985 778.56671:1724 778.57062:1232 778.57458:493 778.57849:493 778.58246:123 778.59033:123 778.59821:123 778.96857:123 779.0553:123 779.52826:123 779.5401:246 779.54407:370 779.54797:123 779.55194:370 779.55585:739 779.55981:616 779.56378:862 779.56769:862 779.57166:246 779.57556:246 779.57953:123 779.58…	102.13478:10 109.09743:10 109.10777:10 111.12574:10 116.14353:10 121.09804:10 123.11539:10 123.12009:10 123.12166:10 131.04257:10 135.10793:10 135.11777:10 135.12598:10 137.13248:10 149.13347:10 149.13692:10 153.12741:10 155.00966:10 155.01669:10 165.16084:10 171.13852:10 174.09174:10 177.18298:10 184.07103:10 184.07294:10 191.10408:10 195.17964:10 199.09891:10 211.0105:10 211.03307:10 226.44611:…
PE 38:2|PE 19:1_19:1	19.3882	772.587	66909.5	[M+H]+	772.585	C43H82NO8P	PE	VTJZBDIFWFVBBP-UHFFFAOYSA-N	O=C(OCC(OC(=O)CCCCCCCC=CCCCCCCCCC)COP(=O)(O)OCCN)CCCCCCCC=CCCCCCCCCC	100	38.2579	772.24518:29 772.24908:29 772.25696:116 772.26086:116 772.26477:203 772.26874:320 772.27264:407 772.27655:203 772.28052:262 772.28442:145 772.28833:29 772.29224:87 772.30011:29 772.52771:29 772.56305:58 772.56696:29 772.57086:116 772.57477:203 772.57874:552 772.58264:320 772.58655:581 772.59052:494 772.59442:203 772.59833:262 772.60229:58 772.6062:116 772.61798:29 772.66113:29 773.25391:29 773.25…	102.12619:10 109.10184:10 109.10479:10 109.10626:10 121.10889:10 124.01471:10 125.12729:10 127.11411:10 135.12598:10 147.06297:10 147.06468:10 147.06982:10 147.07324:10 147.07495:10 149.03867:10 149.05762:10 149.13176:10 149.13693:10 160.16383:10 163.93288:10 167.15013:10 177.15482:10 179.15057:10 179.18837:10 189.02325:10 191.00459:10 191.17635:10 195.17377:10 203.00087:10 205.04993:20 205.05598…
TG 8:0_15:4_20:5	4.66608	768.541	63962.7	[M+H]+	768.541	C46H70O8	OxTG	QWIKDGUQBTYMIJ-UHFFFAOYSA-N	O=C(OCC(OC(=O)CC=CCC=CCC=CCC=CCC)COC(=O)CCCCCCC)CCCC=CCC=CCC(O)C=CC=CC=CC(O)CC	100	27.5677	768.41956:14 768.49005:14 768.50177:14 768.50568:14 768.51349:27 768.51746:69 768.52136:96 768.52527:236 768.52917:343 768.53308:549 768.53699:742 768.54089:810 768.54486:357 768.54877:275 768.55267:220 768.55658:69 768.56049:41 768.56439:27 768.5683:14 768.57617:14 768.62311:14 768.74841:14 768.99896:14 769.46497:14 769.49628:27 769.52368:14 769.52765:27 769.53156:41 769.53546:41 769.53937:82 76…	117.08713:10 117.0963:10 131.06979:10 132.07393:10 132.07718:10 133.07701:10 133.08026:10 133.08514:10 133.08841:20 133.09003:20 133.09166:20 133.09654:10 133.09818:20 134.08224:10 134.08388:10 134.08551:10 134.08714:10 134.09532:10 134.09859:10 134.10677:10 135.08961:10 135.09125:20 135.11259:10 146.07637:10 147.07466:10 147.08665:10 148.08667:10 149.09009:10 157.09062:10 161.12808:10 165.08975:…
PC O-14:0_22:5	18.4995	842.555	62027.8	[M-H]-	842.555	C44H80NO9P	EtherOxPC	ODGWGVKBNHRYGN-UHFFFAOYSA-N	O=C(OC(COCCCCCCCCCCCCCC)COP(=O)([O-])OCC[N+](C)(C)C)CCCC(O)C(O)C=CCC=CCC=CCC=CCC=CCC	100	390.75	842.06299:13 842.06708:13 842.07117:13 842.14496:13 842.16956:13 842.46051:13 842.46466:13 842.48102:13 842.51794:13 842.52203:26 842.52612:13 842.53021:118 842.5343:131 842.53845:484 842.54254:680 842.54663:706 842.55072:706 842.55481:824 842.5589:392 842.56299:262 842.56714:157 842.57123:26 842.57532:39 842.57941:13 842.5835:13 842.58759:13 842.99347:13 843.02631:13 843.03857:26 843.04266:13 84…	112.99119:3 267.24475:3 267.24936:7 267.25168:3 268.00479:3 281.25906:3 446.28076:3 478.30603:7 728.51965:3 728.5235:10 728.52728:14 728.53107:10 728.53491:14 728.5387:7 728.54254:14 728.54633:37 728.55017:41 728.55396:61 728.5578:14 728.56158:20 728.56543:14 728.56921:20 728.573:17 728.57684:10 728.58063:3 728.58447:14 728.58826:7 729.53772:7 729.54535:3 729.55676:3 729.56061:7 825.01843:3 842.1…
CL 12:0_12:0_28:0_22:6	17.2784	739.51	60573.3	[M-H]-	739.51	C83H150O17P2	CL	NFIRPLFQFYAFON-UHFFFAOYSA-N	O=C(OCC(OC(=O)CCCCCCCCCCCCCCCCCCCCCCCCCCC)COP(=O)(O)OCC(O)COP(=O)(O)OCC(OC(=O)CCCCCCCCCCC)COC(=O)CCCCCCCCCCC)CCC=CCC=CCC=CCC=CCC=CCC=CCC	100	831.539	739.03784:88 739.07239:88 739.12231:88 739.47943:88 739.49097:88 739.49475:88 739.4986:354 739.50244:531 739.50629:884 739.51013:1503 739.51398:1326 739.51782:1061 739.52167:884 739.52551:442 739.52936:88 739.54089:88 739.80585:88 740.03638:88 740.05554:88 740.17084:88 740.47052:88 740.50513:88 740.50897:442 740.51282:442 740.51666:442 740.52051:442 740.52435:442 740.5282:177 740.53589:88 741.023…	159.03371:5 179.05835:5 691.27692:5 693.47296:5 693.48041:10 693.48413:10 693.48785:5 693.49158:20 693.4953:20 693.49902:36 693.50275:51 693.50641:41 693.51013:51 693.51385:41 693.51758:51 693.5213:31 693.52502:26 693.52875:31 693.53247:20 693.53619:15 693.53992:5 693.54364:10 694.52582:5 739.48456:5 739.51147:5 739.5191:10 739.52295:5 739.52679:5 740.08374:5 934.64423:5
FA 16:1	16.3321	253.226	56931.6	[M-H]-	253.217	C16H30O2	FA	SECPZKHBENQXJG-UHFFFAOYSA-N	O=C(O)CCCCCCCC=CCCCCCC	100	252.701	252.98839:34 253.1142:34 253.21082:34 253.21756:102 253.2198:102 253.22205:475 253.22429:781 253.22655:883 253.22879:611 253.23103:407 253.23329:373 253.23553:136 253.23778:136 253.24002:34 253.26474:34 253.91917:34 254.01369:34 254.0677:34 254.11949:34 254.22079:34 254.2253:34 254.22755:136 254.22981:68 254.23206:136 254.23431:34 254.23656:68 254.9238:34 254.99596:34 255.00949:34 255.01851:34 25…	139.0865:10 253.22641:51 253.22867:31 253.23091:20 253.23315:10 253.23766:10 254.22742:10 254.23866:10 552.01758:10
DG O-13:1_4:0	15.6866	360.311	51644.8	[M+H]+	360.311	C20H38O4	EtherDG	DGKBMPXPNGFWRI-UHFFFAOYSA-N	O=C(OC(CO)COCCCCCCCCC=CCCC)CCC	100	160.956	360.13138:34 360.16086:34 360.17691:34 360.18228:68 360.19568:34 360.2037:34 360.23587:34 360.23856:34 360.26804:34 360.27072:68 360.27875:34 360.28143:34 360.28412:68 360.2868:34 360.28946:34 360.29214:34 360.29483:68 360.3002:68 360.30289:371 360.30554:540 360.30823:810 360.31091:878 360.3136:608 360.31628:507 360.31894:270 360.32162:169 360.32431:101 360.327:68 361.13956:34 361.1449:34 361.161…	100.84596:5 102.12755:5 103.12451:5 103.13598:5 104.06581:31 104.06725:15 104.06869:51 104.07013:20 104.07157:20 104.07301:61 104.07446:41 104.07589:66 104.07733:10 104.07877:51 104.08166:5 104.08453:5 104.13064:5 104.13928:5 104.44064:5 105.03454:5 105.03599:5 105.04033:5 105.05769:5 105.50826:5 107.09356:5 109.10324:5 110.08472:5 112.08177:5 113.06152:5 122.06009:5 122.07413:10 122.07569:20 122…
FA 18:2	16.4903	279.24	50580.5	[M-H]-	279.233	C18H32O2	FA	OYHQOLUKZRVURQ-UHFFFAOYSA-N	O=C(O)CCCCCCCC=CCC=CCCCCC	100	265.007	279.19324:43 279.23334:43 279.23569:85 279.23807:555 279.24042:939 279.24277:811 279.24515:811 279.2475:726 279.24985:256 279.25223:85 279.25458:85 279.25693:43 280.22772:43 280.23953:43 280.24188:85 280.24426:43 280.24661:384 280.24899:85 280.25134:128 280.25372:85 280.98944:43 280.99417:85 280.9989:43 281.01785:85 281.09125:43 281.10544:43 281.18121:43 281.18594:43 281.24042:43 281.24991:85 281…	218.99637:5 258.99817:5 279.23508:5 279.23746:5 279.23981:31 279.24216:5 279.24454:36 279.24689:10 279.24924:20 279.25162:10 279.25397:5 279.25632:5 279.26813:5 279.27521:5 280.24362:10 280.25308:5
DG 40:10	18.1425	683.459	44664.6	[M+Na]+	683.465	C43H64O5	DG	DXCUMVQPEABBLI-UHFFFAOYSA-N	O=C(OCC(OC(=O)CCCCC=CCC=CCC=CCC=CCC=CCC=CCC)CO)CCC=CCC=CCC=CCC=CCC	100	16.2275	683.25989:28 683.33002:28 683.42224:28 683.43701:28 683.44073:28 683.4444:85 683.44812:85 683.45178:170 683.45551:198 683.45917:765 683.46289:482 683.46655:595 683.47028:255 683.47394:170 683.47766:28 683.48132:57 683.50348:28 683.51825:28 683.5293:28 683.54779:28 684.08685:28 684.15332:28 684.19763:28 684.20868:28 684.2124:28 684.21606:28 684.32318:28 684.41925:28 684.4303:28 684.44141:28 684.44…	109.10029:20 109.10177:10 120.96745:31 120.969:31 120.97056:20 120.97366:10 120.97521:10 120.97677:10 121.09483:10 123.11685:10 135.12094:10 137.13896:10 142.16109:10 147.11592:10 149.13335:10 172.0891:10 197.08368:10 207.09886:10 233.2227:10 239.23381:10 239.2469:10 283.26297:10 283.27008:10 325.26953:10 325.27206:10 325.28482:10 353.31564:10 360.19342:10 371.70483:10 415.2226:10 419.26321:10 42…
PG O-11:0_28:2	17.8671	801.601	44395.9	[M-H]-	801.601	C45H87O9P	EtherPG	UWJPHAYEWZXHFI-UHFFFAOYSA-N	O=C(OC(COCCCCCCCCCCC)COP(=O)(O)OCC(O)CO)CCCCCCCCCCCCCCCC=CCC=CCCCCCCC	100	188.86	801.49738:104 801.50537:52 801.51337:104 801.52136:104 801.56537:52 801.5694:52 801.57336:52 801.58136:417 801.58539:365 801.58936:313 801.59338:729 801.59735:625 801.60138:729 801.60535:469 801.60938:365 801.61334:104 801.61737:104 802.50922:52 802.51324:52 802.58124:52 802.58923:208 802.59326:156 802.59723:313 802.60126:260 802.60522:260 802.60925:260 802.61322:104 802.61725:156 802.62122:52 80…	295.27988:10 505.32199:10 523.33618:10 687.5:10 687.51849:10 801.57367:10 801.5777:41 801.58569:10 801.58966:20 801.59369:20 801.59772:71 801.60168:20 801.60571:41 801.61371:31 801.6217:20 801.62567:10
MG 16:0	16.3128	348.309	43583.7	[M+NH4]+	348.311	C19H38O4	MG	QHZLMUACJMDIAE-UHFFFAOYSA-N	O=C(OCC(O)CO)CCCCCCCCCCCCCCC	100	60.7889	348.18759:94 348.20078:94 348.20602:94 348.2482:94 348.28772:94 348.3009:94 348.30353:94 348.30615:660 348.30881:1227 348.31143:660 348.31406:566 348.31671:660 348.31934:189 348.32462:94 348.32724:94 349.25015:94 349.25281:189 349.25543:472 349.25806:377 349.26071:283 349.26334:94 349.26599:94 349.28973:94 349.3082:189 349.31085:94 349.31348:472 349.31613:377 349.31876:94 349.32141:94 349.32669:9…	105.07336:10 109.0956:10 109.09708:10 109.09855:20 109.10002:31 109.1015:10 109.10297:20 109.10445:31 109.10593:10 109.1074:20 111.07775:10 117.09767:10 123.11501:20 123.11658:20 123.11972:10 123.12285:10 123.12598:10 125.09376:10 125.13166:10 125.1364:10 135.12231:10 137.05769:10 137.12216:10 137.13043:20 137.13374:10 137.14366:10 139.15337:20 139.15503:10 143.14229:10 145.10687:10 151.14342:10 …
DG O-15:3_3:0	13.5038	370.295	42049.8	[M+H]+	370.295	C21H36O4	EtherDG	ZJYZYACKEFXJNR-UHFFFAOYSA-N	O=C(OC(CO)COCCCCCC=CCC=CCC=CCC)CC	100	18.7752	370.13766:202 370.211:202 370.22729:202 370.27893:202 370.28165:202 370.28708:202 370.29251:810 370.29523:1215 370.29794:405 370.30066:202 371.05637:202 371.09445:202 371.09717:405 371.09988:405 371.1026:810 371.10532:202 371.11075:202 371.15701:202 371.22229:202 371.24677:202 371.29575:405 371.29846:202 371.30118:202 371.3175:405 371.43723:202 372.09604:202 372.10693:202 372.1124:202 372.16141:2…	101.05975:10 118.05898:10 119.09064:10 121.0602:10 121.06331:20 121.06486:10 121.06641:20 121.06797:10 121.09593:10 121.11147:10 129.07915:10 131.08728:10 133.08485:10 137.0972:10 145.05739:10 147.07097:10 163.14507:10 165.09135:10 165.09317:10 165.0986:20 165.10405:10 173.13309:10 175.14537:10 176.97763:10 180.95746:10 184.16052:10 199.08244:10 207.04568:10 212.21359:10 213.16286:10 221.13976:10…
DG 34:1|DG 16:0_18:1	19.7405	612.556	39526	[M+NH4]+	612.556	C37H70O5	DG	YEJYLHKQOBOSCP-UHFFFAOYSA-N	O=C(OCC(OC(=O)CCCCCCCC=CCCCCCCCC)CO)CCCCCCCCCCCCCCC	100	26.2163	612.16992:12 612.18036:37 612.1839:37 612.18738:12 612.19086:12 612.20483:12 612.30615:12 612.39001:24 612.41095:12 612.41449:24 612.41797:12 612.42145:61 612.42493:85 612.42847:73 612.43195:61 612.43542:37 612.4389:97 612.44244:97 612.44592:24 612.4494:12 612.46686:12 612.48083:12 612.50183:12 612.51929:12 612.52277:12 612.52631:12 612.52979:12 612.53326:12 612.53674:37 612.54028:122 612.54376:1…	102.12445:10 102.12588:20 102.1273:10 102.13301:20 102.13444:20 109.09856:10 109.10003:10 109.10445:10 109.13543:10 113.09428:10 113.09728:10 117.07323:10 121.09612:10 121.10388:10 123.11503:10 123.11816:10 128.1458:10 135.11082:20 135.11575:20 135.11903:10 137.13374:10 149.13136:10 173.14438:10 179.18037:10 199.16425:10 219.20609:10 219.21864:10 221.22174:10 221.23224:10 223.08841:10 235.1022:10…
MGDG O-15:4_17:4	17.8671	745.453	36201.5	[M-H]-	745.453	C41H64O9	EtherMGDG	FIDYBXXOWMOHAS-UHFFFAOYSA-N	O=C(OC(COCCC=CCC=CCC=CCC=CCC)COC1OC(CO)C(O)C(O)C1O)CCCC=CCC=CCC=CCC=CCC	100	182.835	745.05975:52 745.06744:52 745.18695:52 745.43365:52 745.44525:313 745.4491:313 745.45294:260 745.45685:313 745.46069:260 745.46454:104 745.46838:208 745.47223:52 745.48383:52 745.53009:104 745.53394:52 745.53778:52 745.54163:104 745.54553:52 745.55322:156 745.56091:156 745.56476:52 745.57251:52 745.66504:52 746.44037:52 746.44421:52 746.4519:104 746.45581:156 746.45966:156 746.4635:365 746.46735:…	631.23389:10 631.44678:10 631.45032:20 631.45392:20 631.46808:10 632.4621:10 745.46173:10 745.46942:10 745.53497:10 745.55811:10
DG 34:1	26.8363	617.509	33983.5	[M+Na]+	617.511	C37H70O5	DG	GXKVCDAYOVXTID-UHFFFAOYSA-N	O=C(OCC(OC(=O)CCCCCCCCCCCCCC=CCCCCCCCCCC)CO)CCCCCCC	100	36.8875	617.25726:30 617.40814:30 617.43268:30 617.4397:30 617.44324:30 617.44672:30 617.46429:30 617.48883:30 617.49585:59 617.49933:385 617.50287:415 617.50635:1007 617.50989:978 617.51337:1244 617.51691:770 617.52039:711 617.52393:267 617.5274:119 617.53094:119 617.53442:119 617.54144:178 617.54498:267 617.54846:207 617.552:356 617.55548:89 617.55902:178 617.5625:59 617.56604:119 617.56952:59 617.5730…	109.10024:10 109.10467:20 109.10762:10 111.11816:10 113.1005:10 121.09945:10 123.11839:10 123.12309:10 123.12778:10 135.12091:10 137.1373:10 140.15309:10 163.13826:10 177.1152:10 177.16219:10 178.06352:10 184.08049:10 191.92464:10 209.11746:10 223.21107:10 247.25597:10 265.25143:10 265.25604:10 279.23065:10 279.25424:10 279.2684:10 279.27313:10 283.26553:10 306.12289:10 307.85956:10 312.28012:10 …
DG 23:2	15.4514	461.323	30067.5	[M+Na]+	461.324	C26H46O5	DG	VWLOXBNEWHZZLI-UHFFFAOYSA-N	O=C(OCC(OC(=O)CCCCCCC=CCC=CCCC)CO)CCCCCCC	100	26.6145	461.15887:26 461.16797:26 461.21344:26 461.26498:26 461.30441:26 461.30743:26 461.31351:52 461.31656:129 461.31958:258 461.3226:361 461.32565:335 461.32867:129 461.3317:155 461.33475:77 461.34384:26 461.37418:26 461.4136:26 461.43787:26 461.44391:26 461.83221:26 462.13571:26 462.13873:180 462.14178:335 462.14481:489 462.14786:438 462.15088:644 462.15393:129 462.15695:52 462.15997:52 462.16605:26 …	127.03449:10 149.03001:10 155.10809:10 179.11087:10 184.10168:10 197.05812:10 207.21492:10 229.12909:10 237.05737:10 251.12543:10 257.08527:10 257.22113:10 258.54077:10 268.19629:10 274.16016:10 278.25021:10 285.16287:10 286.25592:10 293.13376:10 293.13617:10 294.27829:10 296.13416:10 299.97827:10 303.19531:10 313.27917:10 313.28918:10 317.17734:10 343.23758:10 344.14325:10 349.18808:10 349.1907:…
DG 41:11	17.9863	695.468	28156.5	[M+Na]+	695.465	C44H64O5	DG	IORVYNKMIASZJL-UHFFFAOYSA-N	O=C(OCC(OC(=O)CCCC=CCC=CCC=CCC=CCC=CCC=CCC=CCC)CO)CC=CCC=CCC=CCC=CCC	100	43.9228	695.44568:227 695.4494:113 695.45312:227 695.45685:567 695.46057:680 695.46429:227 695.46802:907 695.47174:340 695.47546:113 695.5127:113 695.55365:113 696.44391:113 696.45508:113 696.46252:113 696.46625:113 696.46997:567 697.39435:113 697.46893:113 698.45001:113 698.46863:113 698.47235:113 698.47607:113 698.49103:113 698.55823:113 699.245:113 699.44293:113 699.45038:113 699.48022:113 699.49518:1…	102.13476:10 109.10184:10 111.11977:10 120.96288:20 120.96443:10 120.96599:10 120.96754:20 120.96909:10 120.9722:10 121.10113:10 123.11694:10 135.1227:10 135.12761:10 177.16609:10 214.14171:10 233.15184:10 251.24628:10 257.21661:10 263.22955:10 265.25851:10 267.13831:10 271.16422:10 292.31:10 296.27753:10 329.22391:10 331.94254:10 343.29248:10 398.38504:10 407.32034:10 413.19162:10 413.20023:10 4…
DG 33:1|DG 16:0_17:1	19.623	598.539	27299.5	[M+NH4]+	598.541	C36H68O5	DG	CNVMYUWURZZCCS-UHFFFAOYSA-N	O=C(OCC(OC(=O)CCCCCCCC=CCCCCCCC)CO)CCCCCCCCCCCCCCC	100	32.7023	598.30371:12 598.30713:12 598.31409:12 598.3313:12 598.33826:12 598.34857:12 598.3728:25 598.3797:37 598.3866:12 598.40387:12 598.40729:12 598.41077:25 598.41425:37 598.41766:25 598.42114:50 598.43842:12 598.47296:12 598.48676:25 598.49365:12 598.50403:12 598.5144:12 598.5213:50 598.52472:62 598.5282:137 598.53168:225 598.5351:362 598.53857:487 598.54199:325 598.54547:362 598.54895:262 598.55237:…	102.13307:10 102.1345:10 109.09715:10 109.09863:10 109.10157:10 109.10305:10 111.1195:10 121.10396:10 123.1198:10 123.12136:10 123.1245:10 125.10016:10 135.1109:10 135.11255:10 135.1142:10 135.11583:10 135.11911:10 137.13548:10 143.09171:10 149.13663:10 163.05695:10 163.06235:10 171.19548:10 177.16388:10 192.10052:10 221.23026:10 221.23447:10 221.24077:10 225.2215:10 233.23338:10 234.12263:10 239…
DG 41:9	17.366	699.492	26587.1	[M+Na]+	699.496	C44H68O5	DG	WLSNBDKAYFVRSJ-UHFFFAOYSA-N	O=C(OCC(OC(=O)CCCC=CCC=CCC=CCC=CCC=CCC=CCC=CCC=CCC=CCC)CO)CCCCCCCC	100	15.0286	699.48444:135 699.48816:135 699.49194:540 699.49567:405 699.49939:270 699.50311:135 700.25763:135 700.47809:135 700.48932:135 700.49304:540 700.49677:270 700.50055:540 700.50427:135 700.54163:135 702.54987:135 703.07764:135 703.56445:270 703.56818:270 703.5719:270 703.57568:405 703.57941:135 703.58313:405 703.58691:135 704.47479:135	109.09649:10 111.11586:10 112.10184:10 121.10014:10 121.11568:10 123.11594:10 123.11751:10 123.12064:10 133.10062:10 139.01611:10 155.00671:31 155.00848:20 155.01024:20 155.01375:31 155.0155:10 155.01903:10 163.1516:10 187.11461:10 193.19104:10 203.00343:10 207.04276:10 211.03572:10 211.04597:10 215.17865:10 221.0779:10 222.09515:10 223.72256:10 233.22351:20 233.23213:10 233.2386:10 238.50795:10 …
DG 32:0|DG 16:0_16:0	19.7799	586.541	26085	[M+NH4]+	586.541	C35H68O5	DG	JEJLGIQLPYYGEE-UHFFFAOYSA-N	O=C(OCC(OC(=O)CCCCCCCCCCCCCCC)CO)CCCCCCCCCCCCCCC	100	62.4516	586.44531:32 586.44879:21 586.45221:42 586.45563:42 586.46246:11 586.46588:21 586.4693:21 586.47272:11 586.48639:11 586.49323:11 586.49664:11 586.50348:21 586.51373:21 586.51715:21 586.52057:32 586.5274:53 586.53082:127 586.53424:222 586.53766:380 586.54108:465 586.54449:338 586.54791:222 586.55133:85 586.55475:85 586.55817:21 587.38257:11 587.42023:11 587.42365:11 587.44073:11 587.45105:11 587.4…	108.06721:10 109.10153:10 109.10448:10 111.11945:10 123.11817:20 133.08667:20 134.10011:10 135.0813:10 135.11412:10 140.11942:10 143.15921:10 145.05077:10 145.129:10 163.05685:10 187.17154:10 197.09332:10 237.21988:10 238.49377:10 239.23135:10 239.23572:10 239.24008:10 239.24446:10 246.19987:10 246.20209:10 257.24319:10 257.24545:10 257.24771:10 257.25223:10 257.25677:10 271.20544:10 285.23611:10…
DG 34:0|DG 16:0_18:0	20.2564	614.573	24750.4	[M+NH4]+	614.572	C37H72O5	DG	ONCLVQFEAFTXMN-UHFFFAOYSA-N	O=C(OCC(OC(=O)CCCCCCCCCCCCCCCCC)CO)CCCCCCCCCCCCCCC	100	67.0073	614.35626:17 614.44373:17 614.4682:17 614.47522:17 614.4787:17 614.49274:17 614.49622:17 614.52771:17 614.53821:34 614.54523:34 614.54871:50 614.55573:67 614.5592:84 614.56274:202 614.56622:235 614.5697:269 614.57324:336 614.57672:302 614.5802:235 614.58374:218 614.58722:17 614.59076:34 614.59772:17 614.62573:17 615.10187:17 615.17194:17 615.18243:17 615.43811:17 615.44159:17 615.50464:17 615.522…	102.12469:3 102.12611:3 102.12754:3 102.12897:3 102.13039:10 102.13182:5 102.13468:3 102.13754:5 103.13454:5 107.08479:3 109.09586:3 109.09734:3 109.10176:3 109.10471:3 109.10619:8 111.11522:3 111.11671:3 111.11819:3 111.12267:3 113.13508:3 113.13808:3 123.11372:5 123.1153:5 123.11686:5 123.12:5 125.13194:3 125.13352:3 125.13668:3 125.13826:3 127.14268:3 127.14905:3 128.03581:3 133.08368:3 135.11…
DG 32:1	26.8363	589.479	24654.2	[M+Na]+	589.48	C35H66O5	DG	OGUHKUNADZDIPN-UHFFFAOYSA-N	O=C(OCC(OC(=O)CCCCCCCCCCCC=CCCCCCCCCCC)CO)CCCCCCC	100	63.1839	589.39319:30 589.39661:30 589.40692:30 589.41034:30 589.45148:30 589.46515:30 589.46857:119 589.47205:593 589.47546:415 589.47888:681 589.4823:504 589.48572:296 589.48914:474 589.49261:148 589.49603:89 589.49945:30 589.50287:178 589.50629:356 589.5097:593 589.51318:948 589.5166:1570 589.52002:1422 589.52344:859 589.52686:859 589.53027:385 589.53375:267 589.53717:119 589.54059:89 589.56116:30 589.…	101.09563:10 107.08329:10 107.08767:10 109.09582:20 109.0973:10 109.10024:20 109.10172:10 109.1032:10 109.10467:10 109.10614:10 109.10762:31 109.10909:10 109.11205:10 111.11221:10 111.12263:20 115.11249:10 121.09634:20 121.09789:20 121.09945:10 121.10255:20 121.10411:10 121.10722:10 121.10877:10 121.11033:10 121.11188:10 123.11369:10 123.11525:10 123.11682:10 123.11995:20 123.12309:10 123.12622:1…
DG 48:11	18.5715	793.573	21737.9	[M+Na]+	793.574	C51H78O5	DG	SFIQYJBOUPEJMQ-UHFFFAOYSA-N	O=C(OCC(OC(=O)CCCC=CCC=CCC=CCC=CCC=CCC=CCC=CCC=CCC=CCC)CO)CCCCCCCC=CCC=CCCC	100	63.4768	793.53326:189 793.573:755 793.57697:566 793.58099:755 793.58496:378 793.58893:755 793.59686:189 793.60083:755 793.60486:189 793.61279:189 794.51593:189 794.57562:189 794.58362:189 794.58759:378 794.59558:189 794.59955:378 794.60352:189 794.61145:189 794.62341:189 795.55902:189 795.57092:189 795.58685:378 796.62268:189 797.57538:189 797.63519:189 798.56854:189	102.12447:10 102.12733:10 102.12875:10 102.13018:10 102.13161:10 121.10699:20 123.11972:10 123.12129:10 127.05962:10 128.14099:31 128.14899:20 129.14349:10 129.1451:10 129.1467:10 129.1483:10 129.1515:10 130.14828:10 130.1515:10 130.15311:51 130.15472:61 130.15633:20 130.15794:61 130.15956:92 130.16116:92 130.16278:82 130.16438:71 130.166:20 130.1676:20 130.17084:20 130.17244:10 130.17566:10 130.…
PI O-8:0_16:2	14.3098	679.383	19532.3	[M-H]-	679.383	C33H61O12P	EtherPI	QYYAFNANDKAAJJ-UHFFFAOYSA-N	O=C(OC(COCCCCCCCC)COP(=O)(O)OC1C(O)C(O)C(O)C(O)C1O)CCCCCCCC=CCC=CCCC	100	134.415	679.02917:91 679.03656:45 679.06232:45 679.1911:45 679.24628:45 679.33466:45 679.36041:45 679.36407:91 679.3678:45 679.37146:362 679.37512:408 679.37878:317 679.38251:453 679.38617:362 679.38983:136 679.39355:136 679.39722:45 679.40088:45 679.48553:45 679.83533:45 679.84271:91 679.84637:45 679.8537:45 679.86108:45 680.01575:45 680.03418:45 680.05255:45 680.0636:45 680.07465:45 680.36932:45 680.37…	112.99101:5 594.27728:5 611.18878:5 679.00879:5 679.25531:5 679.39886:5
DG 36:2	26.8363	643.524	18537.1	[M+Na]+	643.527	C39H72O5	DG	LWKIYUMZYBCPGM-UHFFFAOYSA-N	O=C(OCC(OC(=O)CCCCCCCCCCCCCCCC=CCC=CCCCCCCC)CO)CCCCCCC	100	79.2507	643.4635:30 643.51007:59 643.51361:178 643.51721:267 643.52081:326 643.52435:622 643.52795:622 643.53156:533 643.53516:356 643.5387:356 643.5423:30 643.5459:30 643.54944:59 643.55304:59 643.83246:30 643.8432:30 644.28394:30 644.51331:59 644.51691:30 644.52051:119 644.52405:178 644.52765:148 644.53125:444 644.53485:385 644.53839:237 644.54199:207 644.55273:30 644.55634:30 644.86823:30 644.88257:30…	138.11955:10 139.11032:10 140.14641:10 205.22569:10 210.94682:10 226.93921:10 233.08267:10 234.94885:10 239.24048:10 243.93468:10 288.91833:10 294.82574:10 302.93701:10 305.24899:31 339.29352:20 339.30392:10 339.30655:10 361.25836:21 361.26642:10 361.2691:10 370.89166:10 439.86987:10 439.89059:10 459.30762:10 479.24597:10 507.87579:10 522.17944:10 523.45795:10 523.46759:10 523.49023:10 575.30243:…
MGDG O-8:0_15:3	16.4113	629.391	17787.6	[M-H]-	629.391	C32H56O9	EtherMGDG	JNLBOILIDVTYCX-UHFFFAOYSA-N	O=C(OC(COCCCCCCCC)COC1OC(CO)C(O)C(O)C1O)CCCCC=CCC=CCC=CCC	100	197.414	628.98676:37 629.00452:37 629.01514:37 629.04346:37 629.30206:37 629.36224:37 629.36578:37 629.36932:37 629.37286:110 629.3764:147 629.38:74 629.38354:147 629.38708:294 629.39062:368 629.39417:110 629.39771:221 629.40125:74 629.40833:37 629.41187:37 629.78394:37 629.87964:37 630.03912:37 630.3653:37 630.37592:37 630.383:74 630.38654:74 630.39008:37 630.39362:184 630.39716:257 630.40076:37 630.404…	280.16812:10 593.41016:10 593.42395:10 629.30084:10 629.3717:10 629.3894:31 629.39648:10
SM 20:2	12.5761	527.322	16338.8	[M+H]+	527.322	C25H49N2O6P	SM	LLDWTEPDHDQKSD-UHFFFAOYSA-N	O=C(NC(COP(=O)([O-])OCC[N+](C)(C)C)C(O)C=CCCC=CCCC)CCCCCCC	100	30.2531	527.28943:202 527.32184:202 527.32507:202 527.32831:425 527.33154:418 527.36725:202 527.67853:202 527.99969:202 528.11652:425 528.21063:446 528.25928:202 528.29498:202 528.29822:832 528.30145:420 528.30798:848 528.31122:440 528.31445:1354 528.31769:483 528.32092:4120 528.32416:12879 528.32745:32857 528.33069:69637 528.33392:99199 528.33716:114427 528.34039:108919 528.34363:82705 528.34692:58844 5…	115.049:10 127.03294:10 143.0312:10 144.0394:10 145.05453:10 181.05676:10 196.07819:10 216.06334:10 241.05884:10 245.06071:10 246.08516:10 265.15033:10 269.064:10 287.0614:10 287.07336:10 287.11401:10 288.08377:10 304.103:10 305.07635:10 306.09573:10 312.26767:10 330.22104:10 330.23386:20 330.24411:10 341.19998:10 343.10394:10 349.26172:10 350.26251:10 425.121:10 426.26297:10 456.24728:10 459.325…
TG 8:0_8:0_15:1	12.8851	616.479	13266.7	[M+H]+	616.478	C34H62O8	OxTG	CXUDDISLKMXLCP-UHFFFAOYSA-N	O=C(OCC(OC(=O)CCCCCCC)COC(=O)CCCCCCC(O)C=CCCCCCO)CCCCCCC	100	29.3719	616.47137:202 616.47485:202 616.47839:405 616.48187:810 616.48541:202 616.48889:405 617.20776:202 617.4007:202 617.43933:202 617.46387:202 618.25702:202 618.2746:202 618.27808:607 618.28162:202 618.46417:810 618.5274:202 619.27203:202 619.27557:202 619.36694:202 619.37396:405 619.38452:405 620.31604:202 620.35474:202 620.36877:202 620.40045:405 620.41101:405 620.41449:1012 620.41803:1012 620.4215…	101.12384:5 102.12304:15 102.12447:5 102.12589:20 102.12732:31 102.12875:31 102.13017:20 102.13161:31 102.13303:10 102.13446:5 102.13589:15 102.13731:10 102.14445:5 106.07151:5 133.08025:5 173.07031:5 176.13377:5 185.18748:5 203.05106:5 237.08125:5 247.20729:5 251.03818:5 271.99728:5 281.06717:5 307.11963:5 337.23212:5 338.26486:5 357.07385:5 357.07916:5 358.04834:5 361.05496:5 371.22949:5 405.96…
PC O-8:0_8:0	12.2679	556.325	51189952	[M-H]-	556.326	C24H50NO8P	EtherOxPC	GORWAUZPQZFIJW-UHFFFAOYSA-N	O=C(OC(COCCCCCCCC)COP(=O)([O-])OCC[N+](C)(C)C)CCCC(O)CCC	99.9	41957.8	555.9754:780 556.26849:271 556.2951:389 556.29846:980 556.30176:3430 556.30511:12383 556.30847:14555 556.31177:65267 556.31512:203515 556.31842:365538 556.32178:612268 556.32507:795073 556.32843:761815 556.33179:639876 556.33508:503147 556.33844:286373 556.34174:140062 556.34509:62499 556.34839:28407 556.35175:5394 556.3551:1065 556.3584:3603 556.36176:259 556.36505:2566 556.37842:297 556.38171:3…	100.01321:3 100.01744:3 100.02027:7 100.02592:3 100.70925:3 100.71492:10 100.71775:7 101.02127:4 101.02269:11 101.02411:35 101.02553:120 101.02695:214 101.02837:264 101.02979:302 101.0312:295 101.03262:126 101.03404:91 101.03546:31 101.03688:14 101.0383:14 101.03972:4 101.80913:4 102.02583:7 102.02725:17 102.02868:31 102.03011:34 102.03153:37 102.03296:48 102.03439:48 102.03581:27 102.03724:31 10…
TG 8:0_8:0_13:1	14.9434	588.447	211083	[M+H]+	588.447	C32H58O8	OxTG	LXRIUZRHCCCZHK-UHFFFAOYSA-N	O=C(OCC(OC(=O)CCCCCCC)COC(=O)CCCCCCC(O)C=CCCCO)CCCCCCC	99.9	237.854	588.40637:40 588.40979:80 588.41321:40 588.42694:79 588.43036:398 588.43378:999 588.43719:1313 588.44061:1875 588.44409:2715 588.44751:3123 588.45093:2581 588.45435:1946 588.45776:1072 588.46118:635 588.4646:159 588.46802:159 588.47144:79 588.47491:40 588.90314:40 589.27319:40 589.32465:40 589.34174:40 589.34521:40 589.35205:119 589.36578:119 589.37946:40 589.40002:40 589.40344:40 589.41376:40 58…	105.08078:10 107.05258:10 107.05843:10 107.08327:10 107.08765:10 117.0719:10 119.04633:10 119.04942:10 119.05404:10 121.06059:20 121.06213:10 121.06369:61 121.06524:61 121.0668:20 121.06835:31 121.0699:51 121.07146:10 121.07301:21 121.07456:10 121.08233:10 121.81677:10 131.06827:10 133.07057:10 133.07545:10 133.08035:83 133.08197:83 133.0836:63 133.08524:114 133.08687:155 133.08849:145 133.09012:…
DG O-18:5_6:0	17.0171	450.358	200303	[M+H]+	450.358	C27H44O4	EtherDG	CFECVAXBTPVDMA-UHFFFAOYSA-N	O=C(OC(CO)COCCC=CCC=CCC=CCC=CCC=CCC)CCCCC	99.9	308.464	450.3403:202 450.34628:1011 450.34927:1011 450.35226:1821 450.35529:2225 450.35828:3034 450.36127:2023 450.36426:2023 450.36725:809 450.37027:809 450.37326:202 450.37625:405 450.40323:202 450.40921:202 450.5141:202 451.35062:405 451.3566:809 451.35959:607 451.36261:809 451.3656:405 451.36859:405 451.43759:202 452.35303:202 452.35605:202 452.35904:202 452.36505:202 452.36804:202 452.43112:202 453.…	111.06774:10 113.08266:10 113.13071:10 113.13222:10 113.13372:31 124.11225:10 125.10047:10 138.10144:10 148.55466:20 149.01279:10 149.01624:31 149.01794:31 149.01967:41 149.02139:31 149.02312:82 149.02484:31 149.02657:82 149.02829:41 149.03001:51 149.03174:10 149.03346:20 149.04036:10 149.05933:10 149.11966:10 151.93115:10 153.09769:10 167.0296:20 167.03143:20 167.03508:20 167.03873:10 167.04056:…
SM 16:3	18.3809	787.504	114913	[M-H]-	787.503	C43H71N2O6P	SM	AFQWVKFTANPRIF-UHFFFAOYSA-N	O=C(NC(COP(=O)([O-])OCC[N+](C)(C)C)C(O)C=CCCC=CCCC=CCCC)CCC=CCC=CCC=CCC=CCC=CCC=CCC	99.9	524.25	787.01666:15 787.02856:15 787.04437:15 787.07214:15 787.08801:15 787.10779:15 787.11572:15 787.12762:15 787.41687:31 787.43268:15 787.46442:31 787.47235:15 787.47632:15 787.48029:15 787.48425:93 787.48816:170 787.49213:403 787.49609:588 787.50006:991 787.50403:898 787.508:805 787.51196:635 787.51593:372 787.5199:155 787.52386:77 787.52783:15 787.5318:15 787.5437:15 787.55157:15 787.56348:15 787.5…	126.91273:5 255.24164:5 255.25743:5 391.23056:10 403.24567:5 409.2485:5 487.08597:5 672.47412:5 673.48157:5 673.48529:10 673.48895:5 673.49261:20 673.49628:36 673.49994:5 673.5036:31 673.50726:10 673.51093:41 673.51459:46 673.51825:31 673.52191:15 673.52557:5 674.50446:5 786.48639:5 787.49268:5 787.50458:10 787.52435:5 787.54022:5 787.56793:5 787.5719:5
TG 8:0_8:0_17:1	17.9474	644.509	89965.6	[M+H]+	644.51	C36H66O8	OxTG	VEOVTCAVHWGQGG-UHFFFAOYSA-N	O=C(OCC(OC(=O)CCCCCCC)COC(=O)CCCCCCC(O)C=CCCCCCCCO)CCCCCCC	99.9	70.9129	644.42645:159 644.49817:319 644.50171:478 644.50531:797 644.50891:1594 644.51245:797 644.51605:797 644.51965:319 644.52325:319 644.52679:478 644.59491:159 645.5022:319 645.50574:637 645.50934:319 645.51294:478 645.51654:159 645.52014:159 645.53088:159 646.52136:159 647.44434:159 647.45154:159 647.45514:159 647.45868:159 647.46228:319 647.46588:319 647.47308:159 647.53418:159 648.43268:159 648.457…	102.1292:10 102.13062:10 102.13776:10 103.12473:10 107.08501:10 109.10198:10 113.09626:10 113.09776:10 113.10527:10 114.13169:10 121.05932:10 121.11836:10 127.1031:10 127.10788:10 127.11106:10 127.11266:10 127.11425:10 127.11743:10 127.12221:10 143.13774:10 149.14395:10 195.12848:10 215.17403:10 215.18231:10 217.08995:10 221.02493:10 235.03781:10 241.21025:10 241.21245:20 241.21463:10 241.21902:1…
PA 21:5_28:7	17.9064	861.545	87759.7	[M-H]-	861.544	C52H79O8P	PA	MBZXEHODKFZJPH-UHFFFAOYSA-N	O=C(OCC(OC(=O)CCCCCC=CCC=CCC=CCC=CCC=CCC=CCC=CCC)COP(=O)(O)O)CCCCC=CCC=CCC=CCC=CCC=CCC	99.9	1043.66	861.50745:39 861.51575:39 861.52405:39 861.52814:236 861.53229:433 861.53644:473 861.54059:867 861.54474:1182 861.54889:985 861.55304:1182 861.55719:1064 861.56134:906 861.56549:827 861.56964:276 861.57373:355 861.58203:118 861.58618:79 861.59033:79 861.59448:79 861.61108:39 861.65668:39 862.05884:39 862.06708:39 862.48596:39 862.51495:39 862.53571:118 862.53986:39 862.54401:197 862.54816:473 862…	861.54822:10 861.55237:10 861.55652:10 861.56482:10 861.57312:20
DG 46:11	18.8825	765.551	78359.3	[M+Na]+	765.543	C49H74O5	DG	GYJXVFWJPFMIHS-UHFFFAOYSA-N	O=C(OCC(OC(=O)CCCCC=CCC=CCC=CCC=CCC=CCC=CCC=CCC=CCC)CO)CCCCCC=CCC=CCC=CCC	99.9	244.531	765.53802:178 765.54584:362 765.54974:557 765.55365:605 765.55756:2769 765.56146:4331 765.56537:10569 765.56927:23132 765.57318:38391 765.57709:36221 765.58099:36122 765.5849:21589 765.58881:16675 765.59271:7505 765.59662:2798 765.60052:1765 765.60443:1346 765.61224:169 765.61615:169 765.62006:193 765.62396:169 765.64349:243 765.6474:169 765.69037:193 765.9209:169 765.92871:169 766.08112:169 766.…	100.11447:5 101.02777:5 101.08739:5 101.73576:5 101.80555:5 101.80698:15 101.8084:36 101.80983:10 101.81125:36 101.81268:31 101.8141:15 101.81553:26 101.81695:10 101.81837:10 101.82122:15 101.82407:5 101.8255:5 101.82835:10 101.82977:5 101.8312:5 101.83262:5 101.83974:10 101.95234:14 101.95662:5 102.02078:5 102.02221:5 102.02934:5 102.04646:19 102.04788:17 102.0921:20 102.11922:8 102.12064:34 102…
PG 15:0_22:3	16.6483	849.513	70946.6	[M-H]-	849.513	C43H79O14P	OxPG	HCYVTXMVQRKMTQ-UHFFFAOYSA-N	O=C(OCC(OC(=O)CCCC(O)CCC(O)C(O)C=CCC=CCC=CCCCC(O)C)COP(=O)(O)OCC(O)CO)CCCCCCCCCCCCCC	99.9	984.417	849.02692:88 849.14215:88 849.4632:88 849.492:88 849.50024:613 849.50433:875 849.50842:875 849.51257:1663 849.51666:1050 849.52081:1313 849.5249:875 849.52905:613 849.53314:175 849.53729:88 849.54962:88 849.55786:88 850.04364:88 850.4801:88 850.48834:88 850.50482:175 850.50897:875 850.51306:875 850.51715:875 850.5213:613 850.52539:613 850.52954:263 850.53363:175 850.53778:175 850.54602:88 850.603…	112.98628:5 112.98779:5 112.99078:10 112.99229:5 112.99529:5 112.99979:5 113.0013:5 479.01349:5 849.49866:10 849.50281:10 849.5069:5 849.51099:10 849.51514:5 849.51923:10 849.52338:5 849.52747:10 849.53571:10 849.53986:5 849.54395:10 849.54803:5 849.56042:5
PI 6:0_32:3	17.8671	887.566	55630.2	[M-H]-	887.565	C47H85O13P	PI	NPWRWGXDFKJOGR-UHFFFAOYSA-N	O=C(OCC(OC(=O)CCCCCCCCCCCCCCCCC=CCC=CCC=CCCCCCCC)COP(=O)(O)OC1C(O)C(O)C(O)C(O)C1O)CCCCC	99.9	792.837	887.0954:52 887.15009:52 887.51605:52 887.52448:52 887.54132:52 887.54553:52 887.54974:208 887.55396:260 887.55817:417 887.56232:1094 887.56653:729 887.57074:990 887.57495:990 887.57916:469 887.58337:417 887.58759:208 887.5918:52 888.52606:52 888.55554:104 888.55975:313 888.56396:313 888.56818:260 888.57239:469 888.5766:521 888.58081:313 888.58502:156 888.58923:104 888.59338:52 888.60181:52 888.6…	579.0235:10 887.54852:20 887.58215:10 887.59479:10
TG 11:0_8:0_22:3	18.2206	752.603	40978.1	[M+H]+	752.604	C44H78O8	OxTG	JFXWISZZYLPXIM-UHFFFAOYSA-N	O=C(OCC(OC(=O)CCCCCCC)COC(=O)CCCCCCC(O)C(O)C=CCC=CCC=CCCCCC)CCCCCCCCCC	99.9	194.07	752.38605:20 752.49835:40 752.50226:20 752.51001:20 752.51776:20 752.52161:20 752.52551:20 752.54102:20 752.54486:60 752.54871:20 752.55646:20 752.57196:20 752.57587:20 752.57971:40 752.58746:80 752.59137:241 752.59521:382 752.59906:462 752.60297:704 752.60681:603 752.61072:583 752.61456:221 752.61847:261 752.62231:141 752.62622:40 752.63007:20 752.63782:20 752.64941:20 752.73853:20 752.74628:20 …	111.11969:10 111.12118:10 119.08337:10 119.08954:10 121.06686:10 135.07991:10 137.06291:10 137.08937:10 141.08905:10 144.14098:10 145.09523:10 145.10204:10 147.07996:10 151.0864:10 151.10722:10 153.12553:10 159.1147:10 163.14726:10 165.07906:10 165.08812:10 165.08994:10 165.09357:10 167.10616:10 176.07195:10 191.10587:10 193.12357:10 209.1133:10 209.11534:10 209.18069:10 209.19702:10 211.13339:10…
CL 14:0_22:4_28:0_22:6	17.8671	819.573	24406.7	[M-H]-	819.573	C95H166O17P2	CL	NEALXGUVFMJSPB-UHFFFAOYSA-N	O=C(OCC(OC(=O)CCCCCCCCCCCCCCCCCCCCCCCCCCC)COP(=O)(O)OCC(O)COP(=O)(O)OCC(OC(=O)CCCCCCCCCCCCC)COC(=O)CCCCCCCCC=CCC=CCC=CCC=CCC)CCC=CCC=CCC=CCC=CCC=CCC=CCC	99.9	281.764	819.44806:52 819.46014:104 819.5127:52 819.53296:52 819.54907:52 819.55719:52 819.56122:104 819.56525:156 819.56934:156 819.57336:469 819.57739:469 819.58142:260 819.58551:313 819.58954:208 819.59357:208 819.5976:104 819.60168:52 819.60571:52 819.62994:52 820.19611:52 820.56824:52 820.57227:52 820.58032:208 820.58441:104 820.58844:52 820.59247:52 820.5965:156 820.60059:104 820.60461:52 821.06989:…	491.30307:10 773.55121:10 773.57867:10 773.58264:10 800.09027:10 819.61304:10
PG 6:0_24:2	11.4025	708.482	18328.8	[M+H]+	708.481	C36H67O10P	PG	ZDEKVSZRDPUMBG-UHFFFAOYSA-N	O=C(OCC(OC(=O)CCCCCCCCCCCC=CCC=CCCCCCCC)COP(=O)(O)OCC(O)CO)CCCCC	99.9	29.859	708.17731:23 708.39526:23 708.41779:23 708.46289:23 708.46667:23 708.4704:23 708.47418:46 708.47791:255 708.48169:580 708.48547:533 708.4892:557 708.49298:417 708.4967:348 708.50049:93 708.50421:139 708.508:46 708.51178:23 708.5155:23 708.51929:23 708.82373:23 708.83502:23 709.18091:23 709.27112:23 709.29742:23 709.36139:23 709.4328:23 709.44037:23 709.4516:23 709.47418:23 709.48169:209 709.48547…	102.13605:3 111.04373:3 113.13652:3 117.08718:3 117.09176:3 117.09329:3 117.09482:3 121.06058:3 121.0668:3 131.06502:3 131.06664:3 131.06825:8 131.06987:5 131.07149:3 131.0731:10 131.07472:3 131.07634:5 131.08443:3 131.09088:3 132.67995:3 133.0787:18 133.08034:8 133.08197:23 133.0836:31 133.08522:20 133.08685:59 133.08849:56 133.09012:38 133.09174:15 133.09337:13 133.095:10 133.09663:10 133.09825…
MGDG 8:0_16:1	13.5424	634.452	908633	[M+H]+	634.453	C33H60O10	MGDG	JVMOAOLXARRMJA-UHFFFAOYSA-N	O=C(OCC(OC(=O)CCCCCCCC=CCCCCCC)COC1OC(CO)C(O)C(O)C1O)CCCCCCC	99.8	22.3927	634.12097:202 634.24896:202 634.43036:202 634.4339:202 634.43744:1012 634.44104:1619 634.44458:4251 634.44812:5465 634.45166:5870 634.45526:5263 634.4588:3846 634.46234:1215 634.46594:1822 634.46948:810 634.47302:405 634.47656:810 634.4837:202 634.59039:202 635.39447:202 635.43719:202 635.44073:607 635.44434:810 635.44788:810 635.45142:1822 635.45502:2024 635.45856:1619 635.4621:1619 635.4657:141…	102.13282:10 103.04523:10 103.05669:10 103.13411:10 105.06304:10 105.07027:10 107.06828:10 107.09165:10 109.10722:10 113.12713:10 117.08985:20 119.05058:10 119.0552:10 119.06136:10 119.09218:10 121.05865:10 121.0602:20 121.06175:20 121.06331:20 121.06486:71 121.06641:71 121.06797:10 121.06952:71 121.07108:31 121.07263:61 121.07418:10 121.07574:10 121.07729:10 121.09438:10 123.06941:10 123.07411:1…
PI O-26:7_26:7	12.5419	1047.63	141070	[M-H]-	1047.63	C61H93O12P	EtherPI	KBVCGWNAGQBGCG-UHFFFAOYSA-N	O=C(OC(COCCCCC=CCC=CCC=CCC=CCC=CCC=CCC=CCC)COP(=O)(O)OC1C(O)C(O)C(O)C(O)C1O)CCCC=CCC=CCC=CCC=CCC=CCC=CCC=CCC	99.8	2853.36	1047.61157:405 1047.61621:405 1047.62073:810 1047.62537:2632 1047.62988:2227 1047.63452:3239 1047.63904:1822 1047.64368:1822 1047.64819:3036 1047.65271:1619 1047.65735:202 1047.67102:202 1047.67566:202 1048.61743:202 1048.62207:607 1048.62659:810 1048.63123:1012 1048.63574:810 1048.64026:1012 1048.6449:1619 1048.64941:1012 1048.65405:1822 1048.65857:202 1048.66321:202 1048.66772:202 1049.54138:20…	161.04907:5 323.11627:5 347.25504:5 347.26028:5 491.30316:5 491.31253:5 492.3241:5 508.68564:5 509.27505:5 509.28778:5 509.30054:5 509.30371:26 509.31009:31 509.31329:26 509.31647:51 509.31967:36 509.32285:20 509.32602:31 509.32922:31 509.3324:10 509.34515:5 509.34833:5 510.31769:5 537.28979:5 537.29309:15 537.29962:15 537.30292:5 537.30615:15 537.30945:26 537.31274:26 537.31598:20 537.31927:15 5…
MGDG 8:0_17:1	13.8526	648.469	73533	[M+H]+	648.468	C34H62O10	MGDG	NCTBKXWBJXRQDG-UHFFFAOYSA-N	O=C(OCC(OC(=O)CCCCCCCC=CCCCCCCC)COC1OC(CO)C(O)C(O)C1O)CCCCCCC	99.8	18.87	648.10944:44 648.27118:44 648.33228:44 648.34668:44 648.35388:44 648.38623:44 648.42218:44 648.45453:44 648.45813:131 648.46173:219 648.46533:394 648.46893:789 648.47253:438 648.47607:175 648.47968:219 648.49768:44 648.63434:44 649.19537:44 649.20978:44 649.22058:44 649.27814:44 649.33569:44 649.3429:88 649.3537:44 649.3717:44 649.37531:44 649.43646:44 649.46167:131 649.46881:131 649.47241:88 649…	103.07571:10 109.07368:10 120.04362:10 121.06525:20 121.0668:10 121.06836:10 121.07302:20 121.07768:10 131.06503:10 131.06827:10 133.08199:10 133.08524:51 133.08687:20 133.0885:20 133.09827:10 137.02817:10 137.02982:10 138.05482:10 138.05814:31 139.04369:10 143.02599:10 147.07822:10 147.07993:10 149.09883:20 149.10056:10 163.07332:10 165.08267:10 165.08629:20 165.09174:20 165.099:10 171.07925:10 …
PG 17:0_18:2	17.2391	807.502	67142.6	[M-H]-	807.503	C41H77O13P	OxPG	JXGXMANZWOLQNU-UHFFFAOYSA-N	O=C(OCC(OC(=O)CCCCCCCC(O)C=CC(O)C(O)CC=CCC)COP(=O)(O)OCC(O)CO)CCCCCCCCCCCCCCCC	99.8	567.604	807.03638:136 807.05243:68 807.0564:136 807.08051:68 807.44562:68 807.47772:68 807.48175:136 807.48578:272 807.49377:817 807.4978:953 807.50183:1498 807.5058:1430 807.50983:817 807.51385:817 807.51788:408 807.52185:204 807.52588:136 807.53394:68 807.59009:68 808.48932:68 808.49329:68 808.49731:340 808.50134:272 808.50537:340 808.5094:340 808.51337:340 808.5174:136 808.52545:136 809.08771:68 809.4…	112.98652:5 112.99252:5 477.00735:5 721.07703:5 724.06067:5 807.00049:5 807.05664:5 807.48199:5 807.48999:5 807.49402:10 807.50604:5 807.5141:5 807.52612:10 807.53015:10 807.53412:5 807.5462:5
DG O-8:0_18:5	17.0171	478.39	49484.2	[M+H]+	478.389	C29H48O4	EtherDG	FUDASSIBUDKKPM-UHFFFAOYSA-N	O=C(OC(CO)COCCCCCCCC)CC=CCC=CCC=CCC=CCC=CCC	99.8	79.1029	478.38037:405 478.38348:202 478.38965:202 478.39273:202 478.39581:607 479.26401:202 479.38766:405 479.39075:202 479.39383:202 479.39691:202 479.40002:202 479.40311:202 479.45566:202 480.3898:202 480.40216:202 480.54764:202 481.27527:202 481.33411:202 481.36508:202 481.40845:202 482.39099:202 482.40649:202 482.41272:202	102.14589:10 121.06819:10 121.09927:10 121.10548:10 145.0746:10 147.06776:10 148.05397:10 149.02797:10 149.13313:10 149.14003:10 168.06374:10 175.14555:10 205.06163:10 207.02757:20 207.03366:10 207.04382:10 209.03554:10 209.13762:10 217.19348:10 217.20805:20 221.08951:20 222.07524:10 223.08426:10 223.09691:10 224.13783:10 229.19063:10 239.15503:10 241.14836:20 241.16371:10 253.17419:10 266.31:10 …
PC 6:0_20:1	4.70547	648.461	39080.4	[M+H]+	648.46	C34H66NO8P	PC	PSCIMSMFEALLMX-UHFFFAOYSA-N	O=C(OCC(OC(=O)CCCCCCCCCC=CCCCCCCCC)COP(=O)([O-])OCC[N+](C)(C)C)CCCCC	99.8	16.8893	647.96832:49 648.41406:49 648.42126:49 648.42847:49 648.43207:148 648.43567:148 648.43927:148 648.45007:98 648.45361:148 648.45721:197 648.46082:1230 648.46442:787 648.46802:935 648.47162:885 648.47522:639 648.47882:148 648.48242:49 648.48602:98 648.49316:49 648.49677:49 648.50037:49 648.92114:49 648.94269:49 648.95709:49 649.38879:49 649.4176:49 649.43195:49 649.43915:98 649.44275:49 649.45355:4…	103.07993:10 121.06981:10 123.08223:10 130.87263:10 131.07138:20 131.073:10 131.08109:10 133.0786:20 133.08023:20 133.08186:20 133.0835:20 133.08511:51 133.08675:20 133.08838:20 133.09001:10 133.09163:10 133.09326:31 133.09489:10 133.09653:20 145.06955:10 147.07979:10 147.08664:10 149.09525:10 149.09869:10 159.1163:10 163.10381:10 163.10741:10 165.08614:10 165.0952:10 167.10049:10 167.10416:10 16…
PG 18:0_22:4	17.7886	873.549	36682.4	[M-H]-	873.55	C46H83O13P	OxPG	UVNIBFCKIAUTGO-UHFFFAOYSA-N	O=C(OCC(OC(=O)CCCC(O)CCC(O)C(O)C=CCC=CCC=CCC=CCC)COP(=O)(O)OCC(O)CO)CCCCCCCCCCCCCCCCC	99.8	248.519	873.06055:91 873.11481:91 873.52795:91 873.54047:273 873.54468:364 873.54883:546 873.55298:455 873.55719:273 873.56134:546 873.56549:364 873.5697:91 873.57385:91 873.57806:91 873.58636:91 874.53412:182 874.55084:91 874.55499:455 874.5592:182 874.56335:546 874.57593:182 874.59259:91 874.5968:91 874.61346:91 875.4657:91 875.52838:91 875.53674:91 875.54089:91 875.54926:273 875.55341:364 875.56177:91…	753.10712:5 805.62811:5 873.38464:5 873.53906:10 873.55157:5 873.55573:5 873.55994:10 873.56409:5 873.60168:5 874.03577:5
DG 8:0_32:7	16.9784	684.555	24928	[M+H]+	684.556	C43H70O5	DG	NNTGBQPBZSLUJY-UHFFFAOYSA-N	O=C(OCC(OC(=O)CCCCCCCCCC=CCC=CCC=CCC=CCC=CCC=CCC=CCC)CO)CCCCCCC	99.8	70.566	684.43347:202 684.44824:202 684.5517:202 684.55536:1215 684.55908:810 684.56274:1215 684.57013:405 684.57385:202 685.47919:202 685.4903:202 685.5199:202 685.56055:405 685.56427:202 685.57532:202 686.24097:202 686.49988:202 686.51099:202 686.51465:202 686.58496:202 687.24738:202 687.52869:202 687.56201:202 688.50641:202 689.47369:202 689.50336:202	113.13019:10 125.13785:10 125.14259:10 127.14864:10 127.1566:10 131.06792:10 133.08:31 133.08162:10 133.08325:20 133.08488:20 133.08652:20 133.08813:20 133.08977:51 133.09303:20 133.09465:31 133.09628:20 141.16078:10 142.15732:10 142.16068:10 147.06586:10 147.06757:10 147.07954:10 148.11906:10 149.02605:10 161.12605:10 169.18929:10 169.19664:10 175.09302:10 177.10159:10 177.10535:10 177.10722:20 …
DGDG O-8:0_17:1	11.2074	796.541	23415.5	[M+H]+	796.542	C40H74O14	EtherDGDG	MXEKINVQCQQKET-UHFFFAOYSA-N	O=C(OC(COCCCCCCCC)COC1OC(COC2OC(CO)C(O)C(O)C2O)C(O)C(O)C1O)CCCCCCCC=CCCCCCCC	99.8	88.0584	796.51276:42 796.52069:63 796.52472:126 796.52869:232 796.53265:211 796.53668:337 796.54065:611 796.54462:527 796.54858:464 796.55261:232 796.55658:42 796.56055:42 796.56458:84 796.56854:21 797.52521:21 797.52917:84 797.5332:169 797.53717:126 797.54114:190 797.54517:190 797.54913:148 797.5531:169 797.55713:42 797.5611:63 797.80432:21 798.08356:21 798.51837:21 798.53033:21 798.53833:21 798.5423:84…	107.96612:5 113.06594:5 113.13651:10 117.10246:5 121.06213:5 131.06665:5 131.06827:15 131.06989:15 131.0715:15 131.07474:5 131.07634:5 131.09413:5 132.67508:5 133.07872:10 133.08035:20 133.08197:20 133.0836:20 133.08524:46 133.08687:36 133.08849:51 133.09012:51 133.09175:41 133.09338:31 133.095:15 133.09663:10 133.09827:10 133.0999:5 133.10152:5 133.15854:5 135.10448:5 135.45427:5 147.08507:5 151…
PI 18:5_36:10	11.9154	1087.63	110161	[M-H]-	1087.63	C63H93O13P	PI	LRLNFWLNULNJJJ-UHFFFAOYSA-N	O=C(OCC(OC(=O)CCCCC=CCC=CCC=CCC=CCC=CCC=CCC=CCC=CCC=CCC=CCC)COP(=O)(O)OC1C(O)C(O)C(O)C(O)C1O)CC=CCC=CCC=CCC=CCC=CCC	99.7	809.828	1087.61255:405 1087.61719:810 1087.62183:1619 1087.62646:1822 1087.63123:1012 1087.63586:1215 1087.6405:1215 1087.64514:607 1087.64978:607 1087.65442:405 1087.66382:202 1088.6001:202 1088.60474:202 1088.60938:202 1088.62341:405 1088.62805:202 1088.63269:405 1088.63733:607 1088.64209:607 1088.65137:405 1088.65601:607 1088.69324:202 1088.81909:202 1089.11267:202 1089.62073:202 1089.63477:405 1089.6…	347.25186:3 347.26501:3 387.23795:3 509.29663:3 509.30618:14 509.30936:34 509.31256:14 509.31573:20 509.31894:20 509.32211:10 509.32532:27 509.32849:10 509.33167:3 509.33487:3 510.32971:3 577.03613:3 577.28375:3 577.28717:3 577.29059:17 577.29395:17 577.29736:14 577.30072:44 577.30414:41 577.30756:27 577.31091:24 577.31433:14 577.31769:14 577.32111:3 577.32452:14 577.32788:7 577.33466:7 577.33807…
PG 8:0_16:2	13.2863	653.33	76017.8	[M-H]-	653.331	C30H55O13P	OxPG	JSUQQVZSOLVVHV-UHFFFAOYSA-N	O=C(OCC(OC(=O)CCCCCCC(OO)C=CCC=CCCCO)COP(=O)(O)OCC(O)CO)CCCCCCC	99.7	657.253	653.01575:106 653.04822:106 653.06268:106 653.27563:106 653.29004:213 653.29724:106 653.3009:106 653.3045:106 653.30811:106 653.31171:319 653.31531:532 653.31891:957 653.32251:1914 653.32617:1914 653.32977:2020 653.33337:1063 653.33698:744 653.34058:425 653.34418:213 653.39832:106 654.23969:106 654.31555:106 654.31915:425 654.32275:532 654.32642:638 654.33002:319 654.33362:106 654.33722:213 654.3…	362.97086:5 448.15335:5 553.00378:5 565.25183:5 569.03864:5 613.03046:5 653.29626:5 653.30347:5 653.30707:10 653.31067:15 653.31433:20 653.31793:31 653.32153:31 653.32513:51 653.32874:15 653.33234:51 653.33594:36 653.3396:31 653.3432:20 653.3468:10 653.3504:10 653.354:5 653.36121:5 654.31091:5
MGDG O-15:3_6:0	15.4559	601.36	71612.4	[M-H]-	601.359	C30H52O9	EtherMGDG	GWJFRUGUVLCXJY-UHFFFAOYSA-N	O=C(OC(COCCCCCC=CCC=CCC=CCC)COC1OC(CO)C(O)C(O)C1O)CCCCC	99.7	654.008	601.00018:42 601.03821:125 601.21826:42 601.25635:42 601.28754:42 601.29102:42 601.30487:42 601.33258:42 601.336:83 601.34296:83 601.34644:208 601.34985:750 601.35333:1208 601.35681:1125 601.36029:1458 601.36371:1083 601.36719:666 601.37067:417 601.37408:208 601.37756:83 601.38104:125 601.42261:42 602.04962:42 602.34418:42 602.34766:125 602.35114:125 602.35455:333 602.35803:458 602.36151:458 602.…	465.06372:5 497.03271:5 561.0434:5 565.37335:26 565.37671:20 565.38007:31 565.39014:20 565.39349:5 565.40021:10 566.3576:5 570.1178:5 601.04504:5 601.29431:5 601.32892:5 601.34277:5 601.34625:10 601.34973:36 601.35321:20 601.35663:46 601.36011:36 601.36359:20 601.36707:61 601.37048:26 601.37396:10 601.37744:15 601.38092:20 601.38434:10 601.39819:5 601.40167:5
PE 35:1	19.1542	754.534	59418.4	[M+Na]+	754.536	C40H78NO8P	PE	RHKQGYHAHKMGNL-UHFFFAOYSA-N	O=C(OCC(OC(=O)CCCCCCCCCCCCCCC=CCCCCCCCCCCCC)COP(=O)(O)OCCN)CCCCC	99.7	84.0458	754.51843:148 754.52228:197 754.52618:296 754.53009:197 754.53394:640 754.53784:443 754.54169:246 754.54559:296 754.54944:197 754.55719:99 754.65417:49 754.65808:49 754.66583:49 755.06537:49 755.5116:49 755.51935:49 755.52716:99 755.53491:99 755.53876:99 755.54266:197 755.54657:197 755.55042:99 755.55817:49 755.59698:49 755.65912:49 756.14819:49 756.521:49 756.5365:49 756.54041:246 756.54431:296 …	102.12897:10 109.09879:10 111.12116:10 120.95656:10 120.95966:10 120.96432:10 120.96587:10 120.96742:20 120.96898:31 120.97208:10 120.97829:10 135.11435:10 135.12091:10 161.13181:10 164.00319:10 164.005:51 164.00681:71 164.00862:41 164.01042:31 164.01224:41 164.01404:10 164.01585:20 164.02309:10 164.02489:10 164.39581:10 179.1787:10 199.10068:10 235.12619:10 243.073:10 244.12639:10 283.24625:10 3…
PG 21:0_6:0	17.7149	670.466	29662.3	[M+H]+	670.465	C33H65O10P	PG	FJPOEMQFCVIHSK-UHFFFAOYSA-N	O=C(OCC(OC(=O)CCCCC)COP(=O)(O)OCC(O)CO)CCCCCCCCCCCCCCCCCCCC	99.7	67.6393	670.45551:119 670.45917:357 670.46283:476 670.46649:714 670.47015:238 670.47382:357 670.47748:119 670.48114:119 670.4848:119 670.48846:238 670.60541:119 671.40643:119 671.43933:119 671.44299:119 671.44666:119 671.45764:238 671.4613:238 671.46863:238 671.48688:238 672.39459:119 672.4422:119 672.45679:119 672.46411:119 672.47144:119 672.48242:119 672.54834:119 672.57397:119 673.47504:119 673.4787:1…	102.1475:10 103.05854:10 105.0649:21 105.06635:10 105.06779:124 105.06924:134 105.07069:72 105.07214:144 105.07359:114 105.07504:185 105.07648:103 105.07793:10 105.07938:52 105.08082:21 105.08227:10 105.08951:10 111.0393:10 111.04079:10 111.04525:10 111.04674:10 111.04823:10 111.04971:10 111.08691:10 119.04791:10 119.05254:10 119.05562:10 120.96587:10 120.96898:10 121.06528:10 129.04909:10 129.05…
PC 32:2	11.2856	752.519	24841.4	[M+H]+	752.52	C40H76NO8P	PC	RIDWOMITLCYZQI-UHFFFAOYSA-N	O=C(OCC(OC(=O)CCCCCCCCCCCCCC=CCC=CCCCCCCC)COP(=O)([O-])OCC[N+](C)(C)C)CCCCC	99.7	35.0715	752.41016:15 752.49152:15 752.49536:60 752.49921:90 752.50311:210 752.50696:419 752.51086:704 752.51471:449 752.51862:569 752.52246:255 752.52637:225 752.53021:150 752.53412:15 752.53796:15 752.80524:15 752.81689:30 752.82849:15 753.29346:15 753.46399:15 753.49884:30 753.50275:15 753.50659:75 753.5105:105 753.51434:195 753.51825:255 753.52209:105 753.526:165 753.52985:165 753.53375:45 753.5376:45…	103.07284:3 113.06594:3 113.13351:3 113.13652:3 115.07459:3 115.07762:3 117.09023:3 117.10246:3 119.07715:3 123.94852:3 131.06502:5 131.06664:5 131.06825:5 131.06987:5 131.07149:8 131.0731:3 131.07472:3 131.07634:5 131.07796:3 131.08281:3 133.07057:3 133.07709:3 133.0787:13 133.08034:15 133.08197:23 133.0836:48 133.08522:38 133.08685:41 133.08849:23 133.09012:18 133.09174:18 133.09337:18 133.095:…
SM 12:1	16.9784	617.466	271837	[M+H]+	617.465	C33H65N2O6P	SM	JEDVKQLZESWFIX-UHFFFAOYSA-N	O=C(NC(COP(=O)([O-])OCC[N+](C)(C)C)C(O)C=CCCCCCCC)CCCCCCCC=CCCCCCC	99.6	234.418	617.37524:405 617.38928:202 617.40332:202 617.44537:202 617.44891:202 617.45239:1012 617.45593:1822 617.45941:2024 617.46295:5263 617.46643:8907 617.46997:5061 617.47345:4453 617.47699:1619 617.48047:607 617.48749:607 617.49103:202 617.5191:202 618.19995:202 618.27716:202 618.38251:202 618.4527:202 618.45972:810 618.46326:1417 618.4668:2024 618.47028:2227 618.47382:1822 618.47729:1822 618.48083:6…	101.69118:10 112.27895:10 117.08549:10 118.49223:10 121.06353:10 121.06509:10 121.06664:10 123.04928:10 123.06181:10 126.12874:10 132.07709:10 132.47495:10 141.07039:10 142.40002:10 143.08998:10 144.16618:10 146.25214:10 161.32169:10 175.07269:10 177.11496:10 187.07503:10 187.14456:20 187.16194:10 188.07866:10 188.74925:10 191.1369:31 191.13885:10 191.14081:31 191.14471:10 191.14667:20 191.14862:…
[truncated: 235 more rows]

## Sheet: Classification in crude DltB
Ontology	英文全称	Area		Ontology	Area	Ontology	脂质全称	Area
PE	phosphatidylethanolamines	32256952		PE	32256952	PE	phosphatidylethanolamines	45770554
EtherPE	Ether-phosphatidylethanolamines	11977771		PE	11977771	SL	sphingolipids	2273436
SL	sphingolipids	2273436		SL	2273436	FA	fatty acids	2357960
FA	fatty acids	1902525		FA	1902525	SM	sphingomyelin	4337153
SM	sphingomyelin	4337153		SM	4337153	DG	diacylglycerols	22820254
DG	diacylglycerols	2808716		DG	2808716	PC	phosphatidylcholines	62999960
PC	phosphatidylcholines	598926		PC	598926	PG	phosphatidylglycerols	23404731
PG	phosphatidylglycerols	3617774		PG	3617774	DGDG	digalactosyl diacylglycerols	559911
DGDG	digalactosyl diacylglycerols	172203		DGDG	172203	MG	monogalactosyl	1603217
[truncated: 22 more rows]

## Sheet: Lipids list in DltB tetramer
Title	RT (min)	Precursor m/z	Area	Adduct	Reference m/z	Formula	Ontology	InChIKey	SMILES	Total score	S/N	MS1 isotopes	MSMS spectrum
[truncated: 164 more rows]

[truncated: 3 more sheets: classification in DltB tetramer, Lipids list in DltB monomer, classification in DltB monomer]
